# Supplementary material for: The association between genetically elevated polyunsaturated fatty acids and risk of cancer
Source: eBioMedicine. 2023 Apr 20;91:104510. doi: 10.1016/j.ebiom.2023.104510 (PMC10148095; doi:10.1016/j.ebiom.2023.104510)
Supplement: Supplemetary_tables_resubmission Tables S1–S14 [file mmc4.xlsx]

## Sheet: supp_table_1
Supplementary table S1. Description of primary genetic instrument
SNP	effect_allele	other_allele	effect allele frequency	SD change in exposure per copy of allele C	standard error	pval	samplesize	exposure	PUFA biomarker	population
rs174546	C	T	0.6793	0.865002	0.0133891	<1E-300	8631	AA:DGLA	D5D	European
rs174546	C	T	0.6739	0.37598	0.0157254	2.46791e-126	8631	GLA:LA	D6D	European
rs174546	C	T	0.3379	0.0647377	0.0405146	0.110069	1361	AA:DGLA	D5D	East Asian
rs174546	C	T	0.3388	0.719305	0.0355199	3.49618e-91	1361	DGLA:LA	D6D	East Asian

## Sheet: supp_table_2
Supplementary table S2. Definition of secondary polyunsaturated fatty acid exposures in studies of European ancestry
exposure	instrument overlaps with FADS region?	r2 (proportion variation explained)	r2 (% variation explained)	nsnps	PUFA class	chain.length	reason for exclusion	Method in secondary MR analyses	F	scale	Study used to define the instrument	Open GWAS* or pubmed identifier	fatty acid measurement method	Sample size in study used to define the instrument	Study availability
Included
Alpha-linolenic acid (18:3n3)	no	0.00362651	0.362651	1	Omega 3	18	NA	Wald ratio	35.6	ratio to total fatty acids	CHARGE	21829377	gas chromatography	8866	CHARGE (N=8866), FraminghamHOS (N=2555), SCHS (N=1361)
Alpha-linolenic acid (18:3n3)	yes	0.03764	3.764	2	Omega 3	18	NA	IVW fixed effects	175.05	ratio to total fatty acids	CHARGE	21829377	gas chromatography	8866	CHARGE (N=8866), FraminghamHOS (N=2555), SCHS (N=1361)
Docosahexaenoic acid (22:6n3)	no	0.0157503	1.57503	23	Omega 3	22	NA	IVW random effects	81.28	ratio to total fatty acids	UK Biobank	met-d-DHA_pct	nuclear magnetic resonance	114999	CHARGE (N=8866), FraminghamHOS (N=2555), SCHS (N=1361), TwingsUK/KORA (N=7369), Kettunen et al (N=13495), UK Biobank (N=114,999)
Docosahexaenoic acid (22:6n3)	yes	0.0506825	5.06825	24	Omega 3	22	NA	IVW random effects	257.45	ratio to total fatty acids	UK Biobank	met-d-DHA_pct	nuclear magnetic resonance	114999	CHARGE (N=8866), FraminghamHOS (N=2555), SCHS (N=1361), TwingsUK/KORA (N=7369), Kettunen et al (N=13495), UK Biobank (N=114,999)
Docosapentaenoic acid (22:5n3)	no	0.0251527	2.51527	2	Omega 3	22	NA	IVW fixed effects	99.85	ratio to total fatty acids	CHARGE	21829377	gas chromatography	7791	CHARGE (N=7791), FraminghamHOS (N=2555), TwingsUK/KORA (N=7373)
Docosapentaenoic acid (22:5n3)	yes	0.0992966	9.92966	3	Omega 3	22	NA	IVW random effects	285.21	ratio to total fatty acids	CHARGE	21829377	gas chromatography	7791	CHARGE (N=7791), FraminghamHOS (N=2555), TwingsUK/KORA (N=7373)
Eicosapentaenoic acid (20:5n3)	no	0.00549759	0.549759	1	Omega 3	20	NA	Wald ratio	44.54	ratio to total fatty acids	CHARGE	21829377	gas chromatography	8866	CHARGE (N=8866), FraminghamHOS (N=2555), SCHS (N=1361), TwingsUK/KORA (N=7367)
Eicosapentaenoic acid (20:5n3)	yes	0.0336991	3.36991	2	Omega 3	20	NA	IVW fixed effects	155.97	ratio to total fatty acids	CHARGE	21829377	gas chromatography	8866	CHARGE (N=8866), FraminghamHOS (N=2555), SCHS (N=1361), TwingsUK/KORA (N=7367)
Omega-3 fatty acids	no	0.0219288	2.19288	29	Omega 3	NA	NA	IVW random effects	89.18	ratio to total fatty acids	UK Biobank	met-d-Omega_3_pct,	nuclear magnetic resonance	114999	Kettunen et al (N=13539), UK Biobank (N=114,999)
Omega-3 fatty acids	yes	0.0894029	8.94029	30	Omega 3	NA	NA	IVW random effects	374.39	ratio to total fatty acids	UK Biobank	met-d-Omega_3_pct,	nuclear magnetic resonance	114999	Kettunen et al (N=13539), UK Biobank (N=114,999)
Arachidonic acid (20:4n6)	no	0.00471687	0.471687	1	Omega 6	20	NA	Wald ratio	43.36	ratio to total fatty acids	CHARGE	24823311	gas chromatography	8631	CHARGE (N=8631), FraminghamHOS (N=2555), SCHS (N=1361), TwingsUK/KORA (N=7367)
Arachidonic acid (20:4n6)	yes	0.308979	30.8979	2	Omega 6	20	NA	IVW fixed effects	1929.13	ratio to total fatty acids	CHARGE	24823311	gas chromatography	8631	CHARGE (N=8631), FraminghamHOS (N=2555), SCHS (N=1361), TwingsUK/KORA (N=7367)
Dihomo-gamma-linolenic acid (20:3n6)	no	0.0375103	3.75103	2	Omega 6	20	NA	IVW fixed effects	149.97	ratio to total fatty acids	CHARGE	24823311	gas chromatography	7596	CHARGE (N=7596), FraminghamHOS (N=2555), SCHS (N=1361)
Dihomo-gamma-linolenic acid (20:3n6)	yes	0.118605	11.8605	3	Omega 6	20	NA	IVW random effects	341.83	ratio to total fatty acids	CHARGE	24823311	gas chromatography	7596	CHARGE (N=7596), FraminghamHOS (N=2555), SCHS (N=1361)
Gamma-linolenic acid (18:3n6)	no	0.0194169	1.94169	4	Omega 6	18	NA	IVW random effects	36.76	ratio to total fatty acids	CHARGE	24823311	gas chromatography	7596	CHARGE (N=7596), FraminghamHOS (N=2555), SCHS (N=1361)
Gamma-linolenic acid (18:3n6)	yes	0.0530634	5.30634	5	Omega 6	18	NA	IVW random effects	84.96	ratio to total fatty acids	CHARGE	24823311	gas chromatography	7596	CHARGE (N=7596), FraminghamHOS (N=2555), SCHS (N=1361)
Linoleic acid (18:2n6)	no	0.0239436	2.39436	35	Omega 6	18	NA	IVW random effects	80.77	ratio to total fatty acids	UK Biobank	,met-d-LA_pct,	nuclear magnetic resonance	114999	CHARGE (N=8631), FraminghamHOS (N=2555), SCHS (N=1361), TwingsUK/KORA (N=7780), Kettunen et al (N=13524), UK Biobank (N=114,999)
Linoleic acid (18:2n6)	yes	0.0400598	4.00598	36	Omega 6	18	NA	IVW random effects	133.06	ratio to total fatty acids	UK Biobank	,met-d-LA_pct,	nuclear magnetic resonance	114999	CHARGE (N=8631), FraminghamHOS (N=2555), SCHS (N=1361), TwingsUK/KORA (N=7780), Kettunen et al (N=13524), UK Biobank (N=114,999)
Omega-6 fatty acids	no	0.0459105	4.59105	47	Omega 6	NA	NA	IVW random effects	117.93	ratio to total fatty acids	UK Biobank	met-d-Omega_6_pct	nuclear magnetic resonance	114999	Kettunen et al (N=13503), UK Biobank (N=114,999)
Omega-6 fatty acids	yes	0.0462134	4.62134	48	Omega 6	NA	NA	IVW random effects	115.47	ratio to total fatty acids	UK Biobank	met-d-Omega_6_pct	nuclear magnetic resonance	114999	Kettunen et al (N=13503), UK Biobank (N=114,999)
Excluded
Stearidonic acid (18:4n3)	yes	0.00865801	0.865801	1	Omega 3	18	Could not be instrumented variation outside the FADS region	NA	NA	NA	NA	NA	NA	NA	TwinsUK/KORA (N=7330)
Eicosadienoic acid (20:2n6)	yes	0.0625829	6.25829	1	Omega 6	20	Could not be instrumented variation outside the FADS region	NA	NA	NA	NA	NA	NA	NA	CHARGE (N=1075), FraminghamHOS (N=2555), TwingsUK/KORA (N=7800)
Adrenic acid (22:4n6)	yes	0.0699413	6.99413	1	Omega 6	22	Could not be instrumented variation outside the FADS region	NA	NA	NA	NA	NA	NA	NA	CHARGE (N=5463), FraminghamHOS (N=2555), TwingsUK/KORA (N=7330)
Docosapentaenoic acid (22:5n6)	yes	0.0170349	1.70349	1	Omega 6	22	Could not be instrumented variation outside the FADS region	NA	NA	NA	NA	NA	NA	NA	FraminghamHOS (N=2555), TwinsUK/KORA (N=2545)
Tetradecadienoic acid (14:2n9)	yes	0.0149159	1.49159	1	other	14	Could not be classified as omega 3 or omega 6 PUFA	NA	NA	NA	NA	NA	NA	NA	TwinsUK/KORA (N=7780)
Dihomo-linolenic acid (20:3n3 or n6)	yes	0.00591415	0.591415	1	other	20	Could not be classified as omega 3 or omega 6 PUFA	NA	NA	NA	NA	NA	NA	NA	TwinsUK/KORA (N=7358)
polyunsaturated fatty acids other than 18:2	yes	0.0335045	3.35045	10	other	NA	Could not be classified as omega 3 or omega 6 PUFA	NA	NA	NA	NA	NA	NA	NA	Kettunen et al (N=13,248)
Ratio of omega-6 fatty acids to omega-3 fatty acids	yes	0.0269421	2.69421	29	other	NA	Could not be classified as omega 3 or omega 6 PUFA	NA	NA	NA	NA	NA	NA	NA	UK Biobank (N=114,999)
*The Open GWAS project: https://gwas.mrcieu.ac.uk/

## Sheet: supp_table_3
Supplementary table S3. Genetic instruments for secondary polyunsaturated fatty acid exposures in studies of European ancestry
exposure	SNP	beta.exposure	se.exposure	effect_allele.exposure	other_allele.exposure	eaf.exposure	consortium	FADS	chr	position (GRCh37)	samplesize.exposure	median_n	pval.exposure	id	pmid
Alpha-linolenic acid (18:3n3)	rs10215255	0.36899	0.064963	T	C	0.9865	CHARGE	FALSE	7	7318583	8866	8631	1.408e-08	CHARGE_N3_ALA_fixed.tab	21829377
Alpha-linolenic acid (18:3n3)	rs174547	-0.278342	0.0157552	T	C	0.6746	CHARGE	TRUE	11	61570783	8866	8631	3.467e-64	CHARGE_N3_ALA_fixed.tab	21829377
Arachidonic acid (20:4n6)	rs1741	-0.105202	0.0164509	C	G	0.3079	CHARGE	FALSE	16	15130351	8631	8631	1.639e-10	N6meta2041.tbl.fixed.tab	24823311
Arachidonic acid (20:4n6)	rs174528	0.811653	0.0132126	T	C	0.6381	CHARGE	TRUE	11	61543499	8631	8631	0	N6meta2041.tbl.fixed.tab	24823311
Dihomo-gamma-linolenic acid (20:3n6)	rs4985155	0.271684	0.0156647	A	G	0.6477	CHARGE	FALSE	16	15129459	8631	8631	1.562e-67	N6meta2031.tbl.fixed.tab	24823311
Dihomo-gamma-linolenic acid (20:3n6)	rs881803	0.0924082	0.0160545	T	C	0.6614	CHARGE	FALSE	16	15802334	8631	8631	8.818e-09	N6meta2031.tbl.fixed.tab	24823311
Dihomo-gamma-linolenic acid (20:3n6)	rs174555	-0.443811	0.0160826	T	C	0.7101	CHARGE	TRUE	11	61579760	8631	8631	4.57e-168	N6meta2031.tbl.fixed.tab	24823311
Docosahexaenoic acid (22:6n3)	rs10127775	0.0321714	0.00420267	T	A	0.605614	UK Biobank	FALSE	1	230295789	118466	118466	1.10002e-14	met-d-DHA_pct	NA
Docosahexaenoic acid (22:6n3)	rs10455872	0.0832538	0.00761306	G	A	0.078988	UK Biobank	FALSE	6	161010118	118466	118466	1.50003e-27	met-d-DHA_pct	NA
Docosahexaenoic acid (22:6n3)	rs11632618	0.0648215	0.00805364	A	G	0.069927	UK Biobank	FALSE	15	58724706	118466	118466	1.29987e-15	met-d-DHA_pct	NA
Docosahexaenoic acid (22:6n3)	rs116843064	0.0829058	0.0147228	A	G	0.019861	UK Biobank	FALSE	19	8429323	118466	118466	1e-08	met-d-DHA_pct	NA
Docosahexaenoic acid (22:6n3)	rs11998606	-0.0273561	0.00418922	T	C	0.402098	UK Biobank	FALSE	8	10663120	118466	118466	5.50047e-12	met-d-DHA_pct	NA
Docosahexaenoic acid (22:6n3)	rs16940904	-0.03988	0.00490635	T	C	0.226571	UK Biobank	FALSE	17	44186063	118466	118466	1.80011e-16	met-d-DHA_pct	NA
Docosahexaenoic acid (22:6n3)	rs2011946	-0.0279898	0.00465283	A	C	0.734729	UK Biobank	FALSE	2	136817616	118466	118466	4.60002e-10	met-d-DHA_pct	NA
Docosahexaenoic acid (22:6n3)	rs2294919	-0.0280536	0.00475699	T	C	0.247934	UK Biobank	FALSE	22	44342325	118466	118466	6.69993e-09	met-d-DHA_pct	NA
Docosahexaenoic acid (22:6n3)	rs261291	0.0612233	0.00428679	C	T	0.356068	UK Biobank	FALSE	15	58680178	118466	118466	1.39991e-47	met-d-DHA_pct	NA
Docosahexaenoic acid (22:6n3)	rs273909	-0.037505	0.00641568	G	A	0.115958	UK Biobank	FALSE	5	131667353	118466	118466	4e-09	met-d-DHA_pct	NA
Docosahexaenoic acid (22:6n3)	rs328	0.0959034	0.00683383	G	C	0.100283	UK Biobank	FALSE	8	19819724	118466	118466	3.40017e-46	met-d-DHA_pct	NA
Docosahexaenoic acid (22:6n3)	rs439401	-0.0255581	0.00427572	C	T	0.638566	UK Biobank	FALSE	19	45414451	118466	118466	9.59997e-09	met-d-DHA_pct	NA
Docosahexaenoic acid (22:6n3)	rs58542926	-0.044372	0.00782853	T	C	0.074383	UK Biobank	FALSE	19	19379549	118466	118466	4.60002e-09	met-d-DHA_pct	NA
Docosahexaenoic acid (22:6n3)	rs61886804	0.0286614	0.00513304	G	T	0.200246	UK Biobank	FALSE	10	96749936	118466	118466	2.69998e-08	met-d-DHA_pct	NA
Docosahexaenoic acid (22:6n3)	rs6452788	0.0274199	0.00481006	A	G	0.23995	UK Biobank	FALSE	5	87712913	118466	118466	1.09999e-08	met-d-DHA_pct	NA
Docosahexaenoic acid (22:6n3)	rs676210	0.0367116	0.00508074	A	G	0.205776	UK Biobank	FALSE	2	21231524	118466	118466	4.40048e-13	met-d-DHA_pct	NA
Docosahexaenoic acid (22:6n3)	rs72789541	-0.0794738	0.00449469	A	T	0.29597	UK Biobank	FALSE	16	15127534	118466	118466	8.49963e-71	met-d-DHA_pct	NA
Docosahexaenoic acid (22:6n3)	rs72836561	-0.0763802	0.0117631	T	C	0.031483	UK Biobank	FALSE	17	41926126	118466	118466	7.10068e-11	met-d-DHA_pct	NA
Docosahexaenoic acid (22:6n3)	rs7924036	0.0473323	0.00410671	T	G	0.504205	UK Biobank	FALSE	10	65191645	118466	118466	4.90004e-32	met-d-DHA_pct	NA
Docosahexaenoic acid (22:6n3)	rs9563335	-0.0337286	0.00594815	G	A	0.861577	UK Biobank	FALSE	13	56069705	118466	118466	5.80003e-09	met-d-DHA_pct	NA
Docosahexaenoic acid (22:6n3)	rs11236565	-0.0408994	0.00757423	C	T	0.079944	UK Biobank	FALSE	11	75568533	118466	118466	4.30002e-08	met-d-DHA_pct	NA
Docosahexaenoic acid (22:6n3)	rs174564	-0.277634	0.0042398	G	A	0.347013	UK Biobank	TRUE	11	61588305	118466	118466	0	met-d-DHA_pct	NA
Docosahexaenoic acid (22:6n3)	rs508049	-0.0982524	0.00949103	T	C	0.049237	UK Biobank	FALSE	11	68675497	118466	118466	1.39991e-25	met-d-DHA_pct	NA
Docosahexaenoic acid (22:6n3)	rs964184	0.0712918	0.00605089	C	G	0.867229	UK Biobank	FALSE	11	116648917	118466	118466	4.70002e-32	met-d-DHA_pct	NA
Docosapentaenoic acid (22:5n3)	rs3734398	-0.209278	0.0150225	T	C	0.5735	CHARGE	FALSE	6	10982973	8866	8631	9.605e-44	CHARGE_N3_DPA_fixed.tab	21829377
Docosapentaenoic acid (22:5n3)	rs780094	0.087763	0.0152403	T	C	0.4103	CHARGE	FALSE	2	27741237	8866	8631	9.037e-09	CHARGE_N3_DPA_fixed.tab	21829377
Docosapentaenoic acid (22:5n3)	rs174547	0.410821	0.0154196	T	C	0.6742	CHARGE	TRUE	11	61570783	8866	8631	3.79e-154	CHARGE_N3_DPA_fixed.tab	21829377
Eicosapentaenoic acid (20:5n3)	rs3798713	0.105835	0.0151193	C	G	0.4322	CHARGE	FALSE	6	11008622	8866	8631	1.932e-12	CHARGE_N3_EPA_fixed.tab	21829377
Eicosapentaenoic acid (20:5n3)	rs174538	-0.264354	`	A	G	0.2804	CHARGE	TRUE	11	61560081	8866	8631	5.371e-58	CHARGE_N3_EPA_fixed.tab	21829377
Gamma-linolenic acid (18:3n6)	rs12907018	0.166414	0.0255168	A	G	0.0982	CHARGE	FALSE	15	48519932	8631	8631	1.077e-10	N6meta1831.tbl.fixed.tab	24823311
Gamma-linolenic acid (18:3n6)	rs13336445	0.192886	0.0289328	T	C	0.0744	CHARGE	FALSE	16	804760	8631	8631	2.209e-11	N6meta1831.tbl.fixed.tab	24823311
Gamma-linolenic acid (18:3n6)	rs4985155	0.10942	0.0158835	A	G	0.6469	CHARGE	FALSE	16	15129459	8631	8631	1.971e-12	N6meta1831.tbl.fixed.tab	24823311
Gamma-linolenic acid (18:3n6)	rs577543	0.17359	0.0297954	A	G	0.0699	CHARGE	FALSE	16	938967	8631	8631	3.152e-09	N6meta1831.tbl.fixed.tab	24823311
Gamma-linolenic acid (18:3n6)	rs174547	0.276792	0.0159688	T	C	0.6744	CHARGE	TRUE	11	61570783	8631	8631	2.285e-72	N6meta1831.tbl.fixed.tab	24823311
Linoleic acid (18:2n6)	rs1065853	-0.186953	0.00752833	T	G	0.080578	UK Biobank	FALSE	19	45413233	118466	118466	1.59956e-136	met-d-LA_pct	NA
Linoleic acid (18:2n6)	rs10733306	0.0261519	0.00412136	T	C	0.46003	UK Biobank	FALSE	9	16048248	118466	118466	2.19999e-10	met-d-LA_pct	NA
Linoleic acid (18:2n6)	rs10806735	0.0354596	0.00446416	C	G	0.695763	UK Biobank	FALSE	6	161105260	118466	118466	2.29985e-15	met-d-LA_pct	NA
Linoleic acid (18:2n6)	rs115478735	0.0329821	0.00530878	T	A	0.183315	UK Biobank	FALSE	9	136149711	118466	118466	5.30005e-10	met-d-LA_pct	NA
Linoleic acid (18:2n6)	rs115740542	-0.0464697	0.00786714	C	T	0.07359	UK Biobank	FALSE	6	26123502	118466	118466	1e-09	met-d-LA_pct	NA
Linoleic acid (18:2n6)	rs116843064	0.115311	0.0147209	A	G	0.019861	UK Biobank	FALSE	19	8429323	118466	118466	1.29987e-14	met-d-LA_pct	NA
Linoleic acid (18:2n6)	rs1260326	0.0821475	0.00419397	C	T	0.60401	UK Biobank	FALSE	2	27730940	118466	118466	1.20005e-85	met-d-LA_pct	NA
Linoleic acid (18:2n6)	rs13179413	-0.0304851	0.00454878	T	C	0.285304	UK Biobank	FALSE	5	55868097	118466	118466	1.59993e-11	met-d-LA_pct	NA
Linoleic acid (18:2n6)	rs13229619	0.0684725	0.00610004	A	G	0.13028	UK Biobank	FALSE	7	73030175	118466	118466	2.09991e-29	met-d-LA_pct	NA
Linoleic acid (18:2n6)	rs13389219	0.0289431	0.00420629	T	C	0.392567	UK Biobank	FALSE	2	165528876	118466	118466	2.19989e-12	met-d-LA_pct	NA
Linoleic acid (18:2n6)	rs147233090	-0.111299	0.0132627	T	C	0.024585	UK Biobank	FALSE	15	44028047	118466	118466	1.99986e-17	met-d-LA_pct	NA
Linoleic acid (18:2n6)	rs199607859	0.0271051	0.00418359	T	G	0.594534	UK Biobank	FALSE	6	139835418	118466	118466	2.5e-10	met-d-LA_pct	NA
Linoleic acid (18:2n6)	rs2180725	-0.0278299	0.00486973	C	T	0.231545	UK Biobank	FALSE	6	11025420	118466	118466	5e-09	met-d-LA_pct	NA
Linoleic acid (18:2n6)	rs2835028	0.0238816	0.0041736	C	A	0.4119	UK Biobank	FALSE	21	36972695	118466	118466	1.29999e-08	met-d-LA_pct	NA
Linoleic acid (18:2n6)	rs2843126	0.0245722	0.00411099	G	A	0.518254	UK Biobank	FALSE	1	2316315	118466	118466	3.79997e-09	met-d-LA_pct	NA
Linoleic acid (18:2n6)	rs28601761	0.0661324	0.00415789	G	C	0.420119	UK Biobank	FALSE	8	126500031	118466	118466	1.99986e-57	met-d-LA_pct	NA
Linoleic acid (18:2n6)	rs2946516	0.0246577	0.00414169	T	C	0.436593	UK Biobank	FALSE	17	21253921	118466	118466	1.79999e-09	met-d-LA_pct	NA
Linoleic acid (18:2n6)	rs2972143	-0.028512	0.00429493	G	A	0.645866	UK Biobank	FALSE	2	227116365	118466	118466	3.69999e-11	met-d-LA_pct	NA
Linoleic acid (18:2n6)	rs4299376	-0.0275083	0.00439007	T	G	0.676279	UK Biobank	FALSE	2	44072576	118466	118466	4.79999e-10	met-d-LA_pct	NA
Linoleic acid (18:2n6)	rs4703667	0.0328201	0.00420821	C	G	0.391434	UK Biobank	FALSE	5	74613906	118466	118466	2.09991e-15	met-d-LA_pct	NA
Linoleic acid (18:2n6)	rs4810479	0.0410159	0.00474415	T	C	0.75018	UK Biobank	FALSE	20	44545048	118466	118466	2.29985e-18	met-d-LA_pct	NA
Linoleic acid (18:2n6)	rs4985126	0.0246631	0.00414105	C	T	0.562809	UK Biobank	FALSE	16	15118254	118466	118466	2.80001e-09	met-d-LA_pct	NA
Linoleic acid (18:2n6)	rs56001710	0.0312196	0.0041623	T	A	0.580583	UK Biobank	FALSE	7	25983400	118466	118466	1.69981e-14	met-d-LA_pct	NA
Linoleic acid (18:2n6)	rs58489806	0.0395519	0.00731064	T	C	0.086421	UK Biobank	FALSE	19	19456917	118466	118466	4.09996e-08	met-d-LA_pct	NA
Linoleic acid (18:2n6)	rs6683445	-0.0247324	0.00411684	A	C	0.532309	UK Biobank	FALSE	1	16368403	118466	118466	3.09999e-09	met-d-LA_pct	NA
Linoleic acid (18:2n6)	rs708272	0.0303719	0.00414559	A	G	0.432765	UK Biobank	FALSE	16	56996288	118466	118466	8.80035e-14	met-d-LA_pct	NA
Linoleic acid (18:2n6)	rs73412716	0.0560478	0.00808935	T	G	0.069272	UK Biobank	FALSE	12	112545197	118466	118466	7.10068e-12	met-d-LA_pct	NA
Linoleic acid (18:2n6)	rs738408	0.0347776	0.00498685	T	C	0.216538	UK Biobank	FALSE	22	44324730	118466	118466	2.70023e-12	met-d-LA_pct	NA
Linoleic acid (18:2n6)	rs78058190	-0.0570774	0.00941556	A	G	0.050105	UK Biobank	FALSE	2	219699999	118466	118466	2.1e-09	met-d-LA_pct	NA
Linoleic acid (18:2n6)	rs7819706	0.0666526	0.00635846	G	A	0.118291	UK Biobank	FALSE	8	19844415	118466	118466	2.60016e-26	met-d-LA_pct	NA
Linoleic acid (18:2n6)	rs9862795	-0.0229226	0.00411476	T	A	0.52795	UK Biobank	FALSE	3	49915506	118466	118466	1.2e-08	met-d-LA_pct	NA
Linoleic acid (18:2n6)	rs9908820	-0.0264212	0.00462226	G	A	0.729141	UK Biobank	FALSE	17	73408819	118466	118466	9.59997e-09	met-d-LA_pct	NA
Linoleic acid (18:2n6)	rs11030088	-0.0324069	0.00473637	A	G	0.251144	UK Biobank	FALSE	11	27646247	118466	118466	2.60016e-12	met-d-LA_pct	NA
Linoleic acid (18:2n6)	rs12223234	0.0510826	0.00734819	C	T	0.085434	UK Biobank	FALSE	11	75568683	118466	118466	1.99986e-12	met-d-LA_pct	NA
Linoleic acid (18:2n6)	rs174567	0.188416	0.00427725	G	A	0.348295	UK Biobank	TRUE	11	61593005	118466	118466	0	met-d-LA_pct	NA
Linoleic acid (18:2n6)	rs964184	0.0435056	0.00605311	C	G	0.867229	UK Biobank	FALSE	11	116648917	118466	118466	1.99986e-12	met-d-LA_pct	NA
Omega-3 fatty acids	rs112875651	-0.0516729	0.00420487	A	G	0.392346	UK Biobank	FALSE	8	126506694	118466	118466	5.70033e-35	met-d-Omega_3_pct	NA
Omega-3 fatty acids	rs11632618	0.0787018	0.00805259	A	G	0.069927	UK Biobank	FALSE	15	58724706	118466	118466	1.10002e-22	met-d-Omega_3_pct	NA
Omega-3 fatty acids	rs1260326	-0.0381121	0.0041993	C	T	0.60401	UK Biobank	FALSE	2	27730940	118466	118466	2.29985e-19	met-d-Omega_3_pct	NA
Omega-3 fatty acids	rs139974673	0.0848321	0.0129275	C	T	0.025918	UK Biobank	FALSE	15	44027885	118466	118466	1.29987e-11	met-d-Omega_3_pct	NA
Omega-3 fatty acids	rs16940904	-0.0424875	0.00490616	T	C	0.226571	UK Biobank	FALSE	17	44186063	118466	118466	2.39994e-19	met-d-Omega_3_pct	NA
Omega-3 fatty acids	rs190921611	0.0296397	0.00443695	A	G	0.311094	UK Biobank	FALSE	19	45441475	118466	118466	1.99986e-11	met-d-Omega_3_pct	NA
Omega-3 fatty acids	rs2011946	-0.0273817	0.00465286	A	C	0.734729	UK Biobank	FALSE	2	136817616	118466	118466	2.59998e-09	met-d-Omega_3_pct	NA
Omega-3 fatty acids	rs2236514	-0.0222863	0.00432881	G	C	0.657511	UK Biobank	FALSE	9	139572068	118466	118466	3.09999e-08	met-d-Omega_3_pct	NA
Omega-3 fatty acids	rs2394976	-0.0316686	0.00558	T	G	0.161648	UK Biobank	FALSE	6	31311912	118466	118466	5.39995e-09	met-d-Omega_3_pct	NA
Omega-3 fatty acids	rs261291	0.0815125	0.00428393	C	T	0.356068	UK Biobank	FALSE	15	58680178	118466	118466	1.80011e-83	met-d-Omega_3_pct	NA
Omega-3 fatty acids	rs272888	0.0289329	0.00451286	C	T	0.706952	UK Biobank	FALSE	5	131665423	118466	118466	1.80011e-11	met-d-Omega_3_pct	NA
Omega-3 fatty acids	rs4000713	-0.0276462	0.00450239	A	G	0.295408	UK Biobank	FALSE	7	25990597	118466	118466	1.6e-10	met-d-Omega_3_pct	NA
Omega-3 fatty acids	rs4860987	0.0390255	0.0046905	T	A	0.258609	UK Biobank	FALSE	4	69491284	118466	118466	8.10028e-17	met-d-Omega_3_pct	NA
Omega-3 fatty acids	rs56233220	0.0362884	0.00513316	C	G	0.200191	UK Biobank	FALSE	10	96717286	118466	118466	4.40048e-13	met-d-Omega_3_pct	NA
Omega-3 fatty acids	rs58542926	-0.132536	0.00782012	T	C	0.074383	UK Biobank	FALSE	19	19379549	118466	118466	1.20005e-67	met-d-Omega_3_pct	NA
Omega-3 fatty acids	rs62466318	-0.041245	0.00509518	T	C	0.204178	UK Biobank	FALSE	7	73042085	118466	118466	3.10027e-16	met-d-Omega_3_pct	NA
Omega-3 fatty acids	rs638714	-0.033172	0.00431785	T	G	0.345963	UK Biobank	FALSE	1	62906489	118466	118466	4.90004e-15	met-d-Omega_3_pct	NA
Omega-3 fatty acids	rs662138	-0.034244	0.00527992	G	C	0.18591	UK Biobank	FALSE	6	160564476	118466	118466	6.59933e-11	met-d-Omega_3_pct	NA
Omega-3 fatty acids	rs6693447	0.0266532	0.00412025	G	T	0.461686	UK Biobank	FALSE	1	2330190	118466	118466	8.30042e-12	met-d-Omega_3_pct	NA
Omega-3 fatty acids	rs72789541	-0.0978927	0.00449162	A	T	0.29597	UK Biobank	FALSE	16	15127534	118466	118466	3.49945e-106	met-d-Omega_3_pct	NA
Omega-3 fatty acids	rs73109460	-0.0321939	0.00624093	A	G	0.123622	UK Biobank	FALSE	7	44785800	118466	118466	7.79992e-09	met-d-Omega_3_pct	NA
Omega-3 fatty acids	rs7444298	0.0271606	0.00483071	G	A	0.236979	UK Biobank	FALSE	5	87730027	118466	118466	2.39999e-08	met-d-Omega_3_pct	NA
Omega-3 fatty acids	rs7924036	0.038982	0.00410745	T	G	0.504205	UK Biobank	FALSE	10	65191645	118466	118466	4.00037e-23	met-d-Omega_3_pct	NA
Omega-3 fatty acids	rs8074191	-0.0267985	0.0047836	C	T	0.756127	UK Biobank	FALSE	17	17407191	118466	118466	2.30001e-08	met-d-Omega_3_pct	NA
Omega-3 fatty acids	rs9563335	-0.0333393	0.00594817	G	A	0.861577	UK Biobank	FALSE	13	56069705	118466	118466	5.49997e-09	met-d-Omega_3_pct	NA
Omega-3 fatty acids	rs9947684	0.0293099	0.00431943	G	A	0.654493	UK Biobank	FALSE	18	47166694	118466	118466	2.80027e-12	met-d-Omega_3_pct	NA
Omega-3 fatty acids	rs11236512	-0.0652432	0.00847493	A	C	0.062661	UK Biobank	FALSE	11	75449819	118466	118466	5.30029e-15	met-d-Omega_3_pct	NA
Omega-3 fatty acids	rs149402055	-0.168198	0.0147722	T	C	0.019709	UK Biobank	FALSE	11	68525539	118466	118466	9.20026e-30	met-d-Omega_3_pct	NA
Omega-3 fatty acids	rs174564	-0.385859	0.00416771	G	A	0.347013	UK Biobank	TRUE	11	61588305	118466	118466	0	met-d-Omega_3_pct	NA
Omega-3 fatty acids	rs964184	-0.0385968	0.00605339	C	G	0.867229	UK Biobank	FALSE	11	116648917	118466	118466	1.2e-10	met-d-Omega_3_pct	NA
Omega-6 fatty acids	rs10020067	-0.0274179	0.00422871	A	C	0.381451	UK Biobank	FALSE	4	88181491	118466	118466	5.60015e-11	met-d-Omega_6_pct	NA
Omega-6 fatty acids	rs10455872	0.142137	0.0076057	G	A	0.078988	UK Biobank	FALSE	6	161010118	118466	118466	9.30037e-79	met-d-Omega_6_pct	NA
Omega-6 fatty acids	rs1065853	-0.150793	0.00753517	T	G	0.080578	UK Biobank	FALSE	19	45413233	118466	118466	1.59993e-89	met-d-Omega_6_pct	NA
Omega-6 fatty acids	rs10733306	0.0230327	0.00412151	T	C	0.46003	UK Biobank	FALSE	9	16048248	118466	118466	3.69999e-08	met-d-Omega_6_pct	NA
Omega-6 fatty acids	rs111351217	-0.0538503	0.0092313	A	G	0.052244	UK Biobank	FALSE	17	41163974	118466	118466	1.6e-08	met-d-Omega_6_pct	NA
Omega-6 fatty acids	rs11429307	0.0455312	0.00521946	G	GT	0.808497	UK Biobank	FALSE	5	55857025	118466	118466	2.49977e-18	met-d-Omega_6_pct	NA
Omega-6 fatty acids	rs1168032	-0.0507488	0.00429067	G	A	0.644939	UK Biobank	FALSE	1	62967747	118466	118466	1.39991e-32	met-d-Omega_6_pct	NA
Omega-6 fatty acids	rs116843064	0.187528	0.0147146	A	G	0.019861	UK Biobank	FALSE	19	8429323	118466	118466	4.49987e-37	met-d-Omega_6_pct	NA
Omega-6 fatty acids	rs11976955	-0.0253218	0.00442526	G	C	0.314177	UK Biobank	FALSE	7	130433594	118466	118466	4.20001e-09	met-d-Omega_6_pct	NA
Omega-6 fatty acids	rs1260326	0.111468	0.00418826	C	T	0.60401	UK Biobank	FALSE	2	27730940	118466	118466	6.99842e-159	met-d-Omega_6_pct	NA
Omega-6 fatty acids	rs13389219	0.0392106	0.00420559	T	C	0.392567	UK Biobank	FALSE	2	165528876	118466	118466	2.90001e-21	met-d-Omega_6_pct	NA
Omega-6 fatty acids	rs139974673	-0.140398	0.0129234	C	T	0.025918	UK Biobank	FALSE	15	44027885	118466	118466	9.09913e-28	met-d-Omega_6_pct	NA
Omega-6 fatty acids	rs1546224	-0.0244262	0.00444689	T	C	0.308646	UK Biobank	FALSE	12	63696548	118466	118466	4.79999e-08	met-d-Omega_6_pct	NA
Omega-6 fatty acids	rs1716407	-0.0235617	0.00418088	A	G	0.592755	UK Biobank	FALSE	12	124515218	118466	118466	1.7e-08	met-d-Omega_6_pct	NA
Omega-6 fatty acids	rs1736070	0.0248271	0.00435667	T	C	0.666409	UK Biobank	FALSE	8	11665805	118466	118466	2e-08	met-d-Omega_6_pct	NA
Omega-6 fatty acids	rs1801689	0.0664073	0.0119408	C	A	0.030526	UK Biobank	FALSE	17	64210580	118466	118466	6.90001e-09	met-d-Omega_6_pct	NA
Omega-6 fatty acids	rs182050989	-0.0741994	0.0124188	T	C	0.028151	UK Biobank	FALSE	1	27262545	118466	118466	8.30004e-09	met-d-Omega_6_pct	NA
Omega-6 fatty acids	rs199607859	0.0335368	0.0041832	T	G	0.594534	UK Biobank	FALSE	6	139835418	118466	118466	1.9002e-15	met-d-Omega_6_pct	NA
Omega-6 fatty acids	rs2068888	0.0261673	0.00412875	A	G	0.450134	UK Biobank	FALSE	10	94839642	118466	118466	2.80001e-10	met-d-Omega_6_pct	NA
Omega-6 fatty acids	rs261290	0.064102	0.00431673	C	T	0.654653	UK Biobank	FALSE	15	58678720	118466	118466	2.09991e-50	met-d-Omega_6_pct	NA
Omega-6 fatty acids	rs2835056	0.0222908	0.00431885	G	A	0.345823	UK Biobank	FALSE	21	37005665	118466	118466	3.89996e-08	met-d-Omega_6_pct	NA
Omega-6 fatty acids	rs28601761	0.0858963	0.00415484	G	C	0.420119	UK Biobank	FALSE	8	126500031	118466	118466	5.70033e-97	met-d-Omega_6_pct	NA
Omega-6 fatty acids	rs28752523	-0.0369908	0.00519616	T	C	0.193821	UK Biobank	FALSE	6	32584772	118466	118466	4.30031e-13	met-d-Omega_6_pct	NA
Omega-6 fatty acids	rs2943656	-0.0343818	0.00426841	G	A	0.635894	UK Biobank	FALSE	2	227121918	118466	118466	1.59993e-15	met-d-Omega_6_pct	NA
Omega-6 fatty acids	rs328	0.138401	0.00682768	G	C	0.100283	UK Biobank	FALSE	8	19819724	118466	118466	4.40048e-93	met-d-Omega_6_pct	NA
Omega-6 fatty acids	rs3812316	0.102144	0.00611675	G	C	0.129249	UK Biobank	FALSE	7	73020337	118466	118466	1e-62	met-d-Omega_6_pct	NA
Omega-6 fatty acids	rs4646246	-0.0289839	0.00531715	G	A	0.18259	UK Biobank	FALSE	8	18248661	118466	118466	8.79995e-09	met-d-Omega_6_pct	NA
Omega-6 fatty acids	rs4665710	-0.048188	0.00506498	C	A	0.792578	UK Biobank	FALSE	2	21221035	118466	118466	3.69999e-22	met-d-Omega_6_pct	NA
Omega-6 fatty acids	rs4810479	0.0450041	0.00474385	T	C	0.75018	UK Biobank	FALSE	20	44545048	118466	118466	2.60016e-22	met-d-Omega_6_pct	NA
Omega-6 fatty acids	rs499765	0.0265625	0.0043396	G	C	0.338914	UK Biobank	FALSE	19	49266390	118466	118466	1.7e-09	met-d-Omega_6_pct	NA
Omega-6 fatty acids	rs534944	-0.0351303	0.00486056	G	T	0.767256	UK Biobank	FALSE	3	135961031	118466	118466	3.90032e-14	met-d-Omega_6_pct	NA
Omega-6 fatty acids	rs56001710	0.0325496	0.00416222	T	A	0.580583	UK Biobank	FALSE	7	25983400	118466	118466	1.29987e-15	met-d-Omega_6_pct	NA
Omega-6 fatty acids	rs59484402	-0.0271468	0.00421468	C	CT	0.388291	UK Biobank	FALSE	1	230302838	118466	118466	1.2e-10	met-d-Omega_6_pct	NA
Omega-6 fatty acids	rs6905288	-0.0262057	0.00414732	A	G	0.56854	UK Biobank	FALSE	6	43758873	118466	118466	1.29999e-10	met-d-Omega_6_pct	NA
Omega-6 fatty acids	rs6938550	0.0400716	0.00733241	A	G	0.914145	UK Biobank	FALSE	6	20462138	118466	118466	1.89998e-08	met-d-Omega_6_pct	NA
Omega-6 fatty acids	rs7047907	-0.0264798	0.00469797	A	G	0.742524	UK Biobank	FALSE	9	86368660	118466	118466	1.29999e-08	met-d-Omega_6_pct	NA
Omega-6 fatty acids	rs708272	0.0267759	0.00414579	A	G	0.432765	UK Biobank	FALSE	16	56996288	118466	118466	3.10027e-11	met-d-Omega_6_pct	NA
Omega-6 fatty acids	rs72836561	-0.0858443	0.0117626	T	C	0.031483	UK Biobank	FALSE	17	41926126	118466	118466	5.79963e-14	met-d-Omega_6_pct	NA
Omega-6 fatty acids	rs73412716	0.0540713	0.00808946	T	G	0.069272	UK Biobank	FALSE	12	112545197	118466	118466	3.50026e-11	met-d-Omega_6_pct	NA
Omega-6 fatty acids	rs76890070	0.0681939	0.0119084	T	C	0.030697	UK Biobank	FALSE	1	172190494	118466	118466	4.30002e-09	met-d-Omega_6_pct	NA
Omega-6 fatty acids	rs78058190	-0.0613801	0.00941533	A	G	0.050105	UK Biobank	FALSE	2	219699999	118466	118466	2.19989e-11	met-d-Omega_6_pct	NA
Omega-6 fatty acids	rs8107974	0.0741357	0.00777142	T	A	0.075537	UK Biobank	FALSE	19	19388500	118466	118466	1.80011e-21	met-d-Omega_6_pct	NA
Omega-6 fatty acids	rs9908820	-0.0286848	0.00462215	G	A	0.729141	UK Biobank	FALSE	17	73408819	118466	118466	1.7e-09	met-d-Omega_6_pct	NA
Omega-6 fatty acids	rs141078087	0.0293561	0.00489796	A	AT	0.772246	UK Biobank	FALSE	11	27631005	118466	118466	2.19999e-10	met-d-Omega_6_pct	NA
Omega-6 fatty acids	rs144018203	-0.186673	0.0200042	C	G	0.010653	UK Biobank	FALSE	11	116916060	118466	118466	3.80014e-22	met-d-Omega_6_pct	NA
Omega-6 fatty acids	rs174528	0.0253905	0.00423797	C	T	0.377235	UK Biobank	TRUE	11	61543499	118466	118466	1.09999e-09	met-d-Omega_6_pct	NA
Omega-6 fatty acids	rs35169799	-0.0488201	0.00843416	T	C	0.063327	UK Biobank	FALSE	11	64031241	118466	118466	1.7e-09	met-d-Omega_6_pct	NA
Omega-6 fatty acids	rs964184	0.137898	0.00604116	C	G	0.867229	UK Biobank	FALSE	11	116648917	118466	118466	7.29458e-117	met-d-Omega_6_pct	NA

## Sheet: supp_table_4
Supplementary table S4. Descriptive table of the cancer studies in the Fatty Acids in Cancer Mendelian Randomization Collaboration												Data source
cancer	FAMRC identifier	study abbreviation	study name	site	system	cell	Cancer group	cases	controls	total sample size	original cancer name	Pubmed identifier	Open GWAS identifier	Downloaded from GWAS catalog FTP site	Obtained by correspondence	population	subpopulation
Basal cell carcinoma	1	23NMSC	23andMe Non-Melanoma Skin Cancer Study	skin	integumentary	basal cells	Skin cancer	12945	274252	287197	basal cell carcinoma	27539887	NA	FALSE	TRUE	European	European
Squamous cell carcinoma	2	23NMSC	23andMe Non-Melanoma Skin Cancer Study	skin	integumentary	squamous cells	Skin cancer	6579	280558	287137	squamous cell skin cancer	27424798	NA	FALSE	TRUE	European	European
Colorectal cancer	3	ACCC	Asian Colorectal Cancer Consortium	bowel	digestive	NA	Colorectal cancer	23572	48700	72272	Colorectal cancer	31826910	NA	FALSE	TRUE	East Asian	South (23%), Central & North East Asian
Acute lymphoblastic leukaemia	4	BC-ALL	B Cell Childhood Acute Lymphoblastic Leukemia Study	blood	blood	B lymphocytes	Lymphoid Leukaemia	2442	14609	17051	B cell childhood acute lymphoblastic leukemia	29632299	NA	FALSE	TRUE	European	European
B cell non-Hodgkin lymphoma	5	BC-NHL	B Cell Non-Hodgkin Lymphoma Study	blood	blood	B lymphocytes	Non-Hodgkin lymphoma	253	1438	1691	B cell non-Hodgkin lymphoma	23749188	NA	FALSE	TRUE	East Asian	South East Asian
Breast cancer	6	BCAC	The Breast Cancer Association Consortium	breast	reproductive	NA	Breast cancer	122977	105974	228951	Breast cancer	29059683	ieu-a-1126	FALSE	FALSE	European	European
ER+ breast cancer	8	BCAC	The Breast Cancer Association Consortium	breast	reproductive	NA	Breast cancer	69501	105974	175475	ER+ Breast cancer	29059683	ieu-a-1127	FALSE	FALSE	European	European
ER- breast cancer	7	BCAC	The Breast Cancer Association Consortium	breast	reproductive	NA	Breast cancer	21468	105974	127442	ER- Breast cancer	29059683	ieu-a-1128	FALSE	FALSE	European	European
Colorectal cancer	12	BJ	Biobank Japan	bowel	digestive	NA	Colorectal cancer	7062	195745	202807	Colorectal cancer	32514122	bbj-a-107	FALSE	FALSE	East Asian	North East Asian
Endometrial cancer	13	BJ	Biobank Japan	uterus	reproductive	NA	Female reproductive cancers	999	89731	90730	Endometrial cancer	32514122	bbj-a-113	FALSE	FALSE	East Asian	North East Asian
Esophageal squamous cell carcinoma	14	BJ	Biobank Japan	esophagous	digestive	NA	Esophageal cancer	1300	195745	197045	Esophageal cancer	32514122	bbj-a-117	FALSE	FALSE	East Asian	North East Asian
Gastric adenocarcinoma	15	BJ	Biobank Japan	stomach	digestive	NA	Stomach cancer	6563	195745	202308	Gastric cancer	32514122	bbj-a-119	FALSE	FALSE	East Asian	North East Asian
Blood cancer	10	BJ	Biobank Japan	blood	blood	leukocytes	Blood cancer	1236	211217	212453	Hematological malignancy	32514122	bbj-a-125	FALSE	FALSE	East Asian	North East Asian
Lung cancer	17	BJ	Biobank Japan	lung	respiratory	NA	Lung cancer	4050	208403	212453	Lung cancer	32514122	bbj-a-133	FALSE	FALSE	East Asian	North East Asian
Ovarian cancer	18	BJ	Biobank Japan	ovary	reproductive	NA	Ovarian cancer	720	89731	90451	Ovarian cancer	32514122	bbj-a-139	FALSE	FALSE	East Asian	North East Asian
Pancreatic cancer	19	BJ	Biobank Japan	pancreas	digestive	NA	Pancreatic cancer	442	195745	196187	Pancreatic cancer	32514122	bbj-a-140	FALSE	FALSE	East Asian	North East Asian
Prostate cancer	20	BJ	Biobank Japan	prostate	reproductive	NA	Prostate cancer	5408	103939	109347	Prostate cancer	32514122	bbj-a-148	FALSE	FALSE	East Asian	North East Asian
Liver cancer	16	BJ	Biobank Japan	liver	digestive	NA	Liver & biliary tract cancer	1866	195745	197611	Hepatocellular carcinoma	32514122	bbj-a-158	FALSE	FALSE	East Asian	North East Asian
Biliary tract cancer	9	BJ	Biobank Japan	Biliary tract	digestive	NA	Liver & biliary tract cancer	339	195745	196084	Biliary tract cancer	32514122	bbj-a-92	FALSE	FALSE	East Asian	North East Asian
Cervical cancer	11	BJ	Biobank Japan	uterus	reproductive	NA	Female reproductive cancers	605	89731	90336	Cervical cancer	32514122	bbj-a-98	FALSE	FALSE	East Asian	North East Asian
Acute lymphoblastic leukaemia	21	C-ALL	Childhood Acute Lymphoblastic Leukemia Study	blood	blood	lymphocytes	Lymphoid Leukaemia	419	481	900	Acute lymphoblastic leukemia (childhood)	22076464	NA	FALSE	TRUE	European	European
Liver cancer	23	CHC	China Hepatocellular Carcinoma Study	liver	digestive	NA	Liver & biliary tract cancer	1538	1465	3003	Hepatocellular carcinoma	22807686	NA	FALSE	TRUE	East Asian	Central and South (68%) East Asian
Esophageal adenocarcinoma	24	EAS	Esophageal Adenocarcinoma Study	esophagous	digestive	NA	Esophageal cancer	4112	17159	21271	Esophageal adenocarcinoma	27527254	NA	FALSE	TRUE	European	European
Endometrial cancer	25	ECAC	Endometrial Cancer Association Consortium	uterus	reproductive	NA	Female reproductive cancers	12906	108979	121885	Endometrial cancer	30093612	ebi-a-GCST006464	FALSE	TRUE	European	European
Thyroid cancer	26	EPITHYR	EPIdemiology of THYRoid cancer	thyroid	endocrine	NA	Thyroid cancer	1554	1973	3527	Thyroid cancer	33527407	NA	FALSE	TRUE	European	European
Ewing's sarcoma	27	ESS	Ewing's Sarcoma Study	bone	skeletal	NA	Bone cancer	401	684	1085	Ewing's sarcoma	22327514	NA [add to OpenGWAS]	FALSE	TRUE	European	European
Overall cancer	32	FinnGen	FinnGen	multiple	multiple	NA	Overall	9792	86707	96499	Any event in cancer register	NA	finn-a-ANY_CANC	FALSE	FALSE	European	European
Bladder cancer	28	FinnGen	FinnGen	bladder	urinary	NA	Bladder cancer	366	96133	96499	Malignant neoplasm of bladder	NA	finn-a-C3_BLADDER	FALSE	FALSE	European	European
Brain cancer	30	FinnGen	FinnGen	brain	nervous	NA	Brain cancer	142	96357	96499	Malignant neoplasm of brain	NA	finn-a-C3_BRAIN	FALSE	FALSE	European	European
Breast cancer	31	FinnGen	FinnGen	breast	reproductive	NA	Breast cancer	2589	93910	96499	Malignant neoplasm of breast	NA	finn-a-C3_BREAST_3	FALSE	FALSE	European	European
Lung cancer	43	FinnGen	FinnGen	lung	respiratory	NA	Lung cancer	516	95983	96499	Malignant neoplasm of bronchus and lung	NA	finn-a-C3_BRONCHUS_LUNG	FALSE	FALSE	European	European
Endometrial cancer	38	FinnGen	FinnGen	uterus	reproductive	NA	Female reproductive cancers	366	53896	54262	Malignant neoplasm of corpus uteri	NA	finn-a-C3_CORPUS_UTERI	FALSE	FALSE	European	European
Cancer of digestive organs	34	FinnGen	FinnGen	digestive organs	digestive	NA	Digestive system cancer	1582	94917	96499	Malignant neoplasm of digestive organs	NA	finn-a-C3_DIGESTIVE_ORGANS	FALSE	FALSE	European	European
Endocrine gland cancer	37	FinnGen	FinnGen	endocrine glands	endocrine	NA	Endocrine gland cancer	328	96171	96499	Malignant neoplasm of endocrine gland	NA	finn-a-C3_ENDOCRINE	FALSE	FALSE	European	European
Central nervous system and eye cancer	35	FinnGen	FinnGen	brain	nervous	NA	Brain cancer	207	96292	96499	Malignant neoplasm of eye, brain and central nervous system	NA	finn-a-C3_EYE_BRAIN_NEURO	FALSE	FALSE	European	European
Female genital cancer	39	FinnGen	FinnGen	female genital organs	reproductive	NA	Female reproductive cancers	672	53590	54262	malignant neoplasm of female genital organs	NA	finn-a-C3_FEMALE_GENITAL	FALSE	FALSE	European	European
Kidney cancer	41	FinnGen	FinnGen	kidney	urinary	NA	Kidney cancer	301	96198	96499	Malignant neoplasm of kidney, except renal pelvis	NA	finn-a-C3_KIDNEY_NOTRENALPELVIS	FALSE	FALSE	European	European
Oral cavity and pharyngeal cancer	50	FinnGen	FinnGen	mouth & throat	respiratory	NA	Mouth & throat cancer	234	96265	96499	Malignant neoplasm of lip, oral cavity and pharynx	NA	finn-a-C3_LIP_ORAL_PHARYNX	FALSE	FALSE	European	European
Male genital cancer	45	FinnGen	FinnGen	male genital organs	reproductive	NA	Male reproductive cancers	1887	94612	96499	malignant neoplasm of male genital organs	NA	finn-a-C3_MALE_GENITAL	FALSE	FALSE	European	European
Ovarian cancer	51	FinnGen	FinnGen	ovary	reproductive	NA	Ovarian cancer	184	54078	54262	Malignant neoplasm of ovary	NA	finn-a-C3_OVARY	FALSE	FALSE	European	European
Pancreatic cancer	52	FinnGen	FinnGen	pancreas	digestive	NA	Pancreatic cancer	229	96270	96499	Malignant neoplasm of pancreas	NA	finn-a-C3_PANCREAS	FALSE	FALSE	European	European
Prostate cancer	53	FinnGen	FinnGen	prostate	reproductive	NA	Prostate cancer	1824	40413	42237	Malignant neoplasm of prostate	NA	finn-a-C3_PROSTATE	FALSE	FALSE	European	European
Respiratory and intrathoracic cancer	54	FinnGen	FinnGen	respiratory & intrathoracic organs	respiratory	NA	respiratory and intrathoracic cancer	615	95884	96499	Malignant neoplasm of respiratory system and intrathoracic organs	NA	finn-a-C3_RESPIRATORY_INTRATHORACIC	FALSE	FALSE	European	European
Overall skin cancer	46	FinnGen	FinnGen	skin	integumentary	NA	Skin cancer	895	95604	96499	Malignant neoplasm of skin	NA	finn-a-C3_SKIN	FALSE	FALSE	European	European
Thyroid cancer	55	FinnGen	FinnGen	thyroid	endocrine	NA	Thyroid cancer	321	96178	96499	Malignant neoplasm of thyroid gland	NA	finn-a-C3_THYROID_GLAND	FALSE	FALSE	European	European
Urinary tract cancer	56	FinnGen	FinnGen	urinary organs	urinary	NA	urinary tract cancer	690	95809	96499	Malignant neoplasm of urinary organs	NA	finn-a-C3_URINARY_TRACT	FALSE	FALSE	European	European
Follicular lymphoma	40	FinnGen	FinnGen	blood	blood	B lymphocytes	Non-Hodgkin lymphoma	158	96341	96499	Follicular lymphoma	NA	finn-a-CD2_FOLLICULAR_LYMPHOMA	FALSE	FALSE	European	European
Lymphoid leukaemia	44	FinnGen	FinnGen	blood	blood	lymphocytes	Lymphoid leukaemia	198	96301	96499	Lymphoid leukaemia	NA	finn-a-CD2_LYMPHOID_LEUKAEMIA	FALSE	FALSE	European	European
Multiple myeloma	47	FinnGen	FinnGen	blood	blood	plasma cells	Multiple myeloma	180	96319	96499	Multiple myeloma and malignant plasma cell neoplasms	NA	finn-a-CD2_MULTIPLE_MYELOMA_PLASMA_CELL	FALSE	FALSE	European	European
Non-follicular lymphoma	48	FinnGen	FinnGen	blood	blood	lymphocytes	Non-follicular lymphoma	344	96155	96499	Non-follicular lymphoma	NA	finn-a-CD2_NONFOLLICULAR_LYMPHOMA	FALSE	FALSE	European	European
non-Hodgkin lymphoma unspecified	49	FinnGen	FinnGen	blood	blood	lymphocytes	Non-Hodgkin lymphoma	155	96344	96499	Other and unspecified types of non-Hodgkin lymphoma	NA	finn-a-CD2_NONHODGKIN_NAS	FALSE	FALSE	European	European
Blood cancer	29	FinnGen	FinnGen	blood	blood	leukocytes	Blood cancer	1001	95498	96499	Primary_lymphoid and hematopoietic malignant neoplasms	NA	finn-a-CD2_PRIMARY_LYMPHOID_HEMATOPOIETIC	FALSE	FALSE	European	European
Colorectal cancer	36	FinnGen	FinnGen	bowel	digestive	NA	Colorectal cancer	843	95656	96499	Colorectal cancer	NA	finn-a-CUSTOM_COLORECTAL_CANCER_EXALLC	FALSE	FALSE	European	European
Overall cancer	33	FinnGen	FinnGen	multiple	multiple	NA	Overall	31217	65282	96499	Neoplasms	NA	finn-a-II_NEOPLASM	FALSE	FALSE	European	European
Lung cancer	42	FinnGen	FinnGen	lung	respiratory	NA	Lung cancer	673	95826	96499	Lung cancer and mesothelioma	NA	finn-a-LUNG_CANCER_MESOT	FALSE	FALSE	European	European
Cancer (5 sites)	57	GAME-ON	Genetic Associations and Mechanisms in Oncology	multiple	multiple	NA	multiple	61851	61820	123671	Cancer (lung cancer, breast cancer, colorectal cancer, ovarian cancer, prostate cancer)	27197191	NA	FALSE	TRUE	European	European
Gallbladder cancer	58	GCS	Gallbladder Cancer Study	gallbladder	digestive	NA	Liver & biliary tract cancer	41	866	907	Gallbladder cancer	22318345	ieu-a-1057	FALSE	FALSE	East Asian	North East Asian
Colon cancer	59	GECCO/CORECT/CCFR	Genetics and Epidemiology of Colorectal Cancer Consortium/Colorectal Transdisciplinary study/Colon Cancer Family Registry	bowel	digestive	NA	Colorectal cancer	31083	67694	98777	Colon cancer	30510241	NA	FALSE	TRUE	European	European
Colorectal cancer	60	GECCO/CORECT/CCFR	Genetics and Epidemiology of Colorectal Cancer Consortium/Colorectal Transdisciplinary study/Colon Cancer Family Registry	bowel	digestive	NA	Colorectal cancer	58131	67347	125478	Colorectal cancer	30510241	NA	FALSE	TRUE	European	European
Colorectal cancer in females	61	GECCO/CORECT/CCFR	Genetics and Epidemiology of Colorectal Cancer Consortium/Colorectal Transdisciplinary study/Colon Cancer Family Registry	bowel	digestive	NA	Colorectal cancer	26843	32820	59663	Colorectal cancer in females	30510241	NA	FALSE	TRUE	European	European
Colorectal cancer in males	62	GECCO/CORECT/CCFR	Genetics and Epidemiology of Colorectal Cancer Consortium/Colorectal Transdisciplinary study/Colon Cancer Family Registry	bowel	digestive	NA	Colorectal cancer	31288	34527	65815	Colorectal cancer in males	30510241	NA	FALSE	TRUE	European	European
Distal colorectal cancer	63	GECCO/CORECT/CCFR	Genetics and Epidemiology of Colorectal Cancer Consortium/Colorectal Transdisciplinary study/Colon Cancer Family Registry	bowel	digestive	NA	Colorectal cancer	15306	67694	83000	Distal colorectal cancer	30510241	NA	FALSE	TRUE	European	European
Proximal colorectal cancer	64	GECCO/CORECT/CCFR	Genetics and Epidemiology of Colorectal Cancer Consortium/Colorectal Transdisciplinary study/Colon Cancer Family Registry	bowel	digestive	NA	Colorectal cancer	13857	67694	81551	Proximal colorectal cancer	30510241	NA	FALSE	TRUE	European	European
Rectal cancer	65	GECCO/CORECT/CCFR	Genetics and Epidemiology of Colorectal Cancer Consortium/Colorectal Transdisciplinary study/Colon Cancer Family Registry	bowel	digestive	NA	Colorectal cancer	15775	67694	83469	Rectal cancer	30510241	NA	FALSE	TRUE	European	European
Glioma	66	GICC/MDA	Glioma International Case-Control Study/MD Anderson Cancer Center	brain	nervous	glial cells	Brain cancer	5747	5522	11269	Glioma	28346443	NA	FALSE	TRUE	European	European
Glioma	967	GliomaScan	GliomaScan	brain	nervous	glial cells	Brain cancer	1856	4955	6811	Glioma	22886559	ieu-a-1013	FALSE	FALSE	European	European
Glioma	67	GliomaScan	GliomaScan	brain	nervous	glial cells	Brain cancer	1856	4955	6811	Glioma	22886559	NA	FALSE	TRUE	European	European
Liver cancer	68	HKHC	Hong Kong Hepatocellular Carcinoma Study	liver	digestive	NA	Liver & biliary tract cancer	95	97	192	hepatocellular carcinoma	22174901	NA	FALSE	TRUE	East Asian	South East Asian
Hodgkin lymphoma	69	HLS	Hodgkin Lymphoma Study	blood	blood	lymphocytes	Hodgkin lymphoma	3077	13680	16757	Hodgkin lymphoma	29196614	NA	FALSE	TRUE	European	European
Basal cell carcinoma	70	HNMSC	Harvard Non-Melanoma Skin Cancer Study	skin	integumentary	basal cells	Skin cancer	4242	12802	17044	basal cell carcinoma	27539887	NA	FALSE	TRUE	European	European
Squamous cell carcinoma	71	HNMSC	Harvard Non-Melanoma Skin Cancer Study	skin	integumentary	squamous cells	Skin cancer	825	11518	12343	squamous cell skin cancer	27424798	NA	FALSE	TRUE	European	European
Lung cancer	74	ILCCO	The International Lung Cancer Consortium	lung	respiratory	NA	Lung cancer	11348	15861	27209	Lung cancer	24880342	ieu-a-966	FALSE	NA	European	European
Lung adenocarcinoma	72	ILCCO	The International Lung Cancer Consortium	lung	respiratory	NA	Lung cancer	11245	54619	65864	Lung adenocarcinoma	28604730	ieu-a-984	FALSE	FALSE	European	European
Lung cancer in ever smokers	76	ILCCO	The International Lung Cancer Consortium	lung	respiratory	NA	Lung cancer	23848	16605	40453	Lung cancer in ever smokers	28604730	ieu-a-985	FALSE	FALSE	European	European
Lung cancer in never smokers	77	ILCCO	The International Lung Cancer Consortium	lung	respiratory	NA	Lung cancer	2303	6995	9298	Lung cancer in never smokers	28604730	ieu-a-986	FALSE	FALSE	European	European
Lung cancer	75	ILCCO	The International Lung Cancer Consortium	lung	respiratory	NA	Lung cancer	29266	56450	85716	Lung cancer	28604730	ieu-a-987	FALSE	FALSE	European	European
Small cell lung cancer	78	ILCCO	The International Lung Cancer Consortium	lung	respiratory	NA	Lung cancer	2791	20580	23371	Small cell lung carcinoma	28604730	ieu-a-988	FALSE	FALSE	European	European
Squamous cell lung cancer	79	ILCCO	The International Lung Cancer Consortium	lung	respiratory	squamous cells	Lung cancer	7704	54763	62467	Squamous cell lung cancer	28604730	ieu-a-989	FALSE	FALSE	European	European
Lung cancer	73	ILCCO	The International Lung Cancer Consortium	lung	respiratory	NA	Lung cancer	13479	43218	56697	Lung cancer	27488534	NA	FALSE	TRUE	European	European
Oral cancer	80	INHANCE	International Head and Neck Cancer Epidemiology Consortium	mouth & throat	respiratory	NA	Mouth & throat cancer	2990	6585	9575	Oral cancer	27749845	NA	FALSE	TRUE	European	European
Oral cavity and pharyngeal cancer	81	INHANCE	International Head and Neck Cancer Epidemiology Consortium	mouth & throat	respiratory	NA	Mouth & throat cancer	6034	6585	12619	Oral cavity and pharyngeal cancer	27749845	NA	FALSE	TRUE	European	European
Oropharyngeal cancer	82	INHANCE	International Head and Neck Cancer Epidemiology Consortium	mouth & throat	respiratory	NA	Mouth & throat cancer	2641	6585	9226	Oropharyngeal cancer	27749845	NA	FALSE	TRUE	European	European
Follicular lymphoma	85	InterLymph	International Lymphoma Epidemiology Consortium	blood	blood	B lymphocytes	Non-Hodgkin lymphoma	2847	8107	10954	Follicular lymphoma	25279986	NA	FALSE	TRUE	European	European
Chronic lymphocytic leukaemia	83	InterLymph	International Lymphoma Epidemiology Consortium	blood	blood	B lymphocytes	Lymphoid Leukaemia	3100	7667	10767	Chronic lymphocytic leukemia	26956414	NA	FALSE	TRUE	European	European
Diffuse large B cell lymphoma	84	InterLymph	International Lymphoma Epidemiology Consortium	blood	blood	B lymphocytes	Non-Hodgkin lymphoma	3857	7666	11523	diffuse large B cell lymphoma	25261932	NA	FALSE	TRUE	European	European
Marginal zone lymphoma	86	InterLymph	International Lymphoma Epidemiology Consortium	blood	blood	B lymphocytes	Non-Hodgkin lymphoma	825	6221	7046	Marginal zone lymphoma	25569183	NA	FALSE	TRUE	European	European
Chronic myeloid leukaemia	87	KCML	Korean Chronic Myeloid Leukemia Study	blood	blood	myeloid cells	Myeloid leukemia	201	497	698	Chronic myeloid leukemia	21540461	NA	FALSE	TRUE	East Asian	North East Asian
BRCA negative high risk breast cancer	88	KHBC	Korean Hereditary Breast Cancer study	breast	reproductive	NA	Breast cancer	1469	5979	7448	BRCA negative high risk breast cancer	30323354	NA	TRUE	FALSE	East Asian	North East Asian
Kidney cancer in females	90	KidRISK	KidRISK	kidney	urinary	NA	Kidney cancer in females	1992	3095	5087	Kidney cancer in females	31231134	NA	TRUE	FALSE	European	European
Kidney cancer in males	91	KidRISK	KidRISK	kidney	urinary	NA	Kidney cancer in males	3227	4916	8143	Kidney cancer in males	31231134	NA	TRUE	FALSE	European	European
Kidney cancer	89	KidRISK	KidRISK	kidney	urinary	NA	Kidney cancer	10784	20406	31190	Renal cell carcinoma	28598434	NA	FALSE	TRUE	European	European
Cervical cancer	92	MCCS	Meta-analysis of Cervical Cancer Studies	uterus	reproductive	NA	Female reproductive cancers	2866	6481	9347	cervical cancer	28806749	NA	TRUE	FALSE	European	European
Meningioma	94	MENC	The Meningioma Consortium	brain	nervous	NA	Brain cancer	1606	9823	11429	meningioma	29762745	NA	FALSE	TRUE	European	European
Melanoma	95	MMAC	Melanoma Meta-Analysis Consortium	skin	integumentary	melanocytes	Skin cancer	12814	23203	36017	Melanoma	26237428	NA	FALSE	TRUE	European	European
Multiple myeloma	96	MMS	Multiple Myeloma Study	blood	blood	plasma cells	Multiple myeloma	1714	10391	12105	Multiple myeloma	26007630	NA	FALSE	TRUE	European	European
Nasopharyngeal carcinoma	97	MNC	Malaysia Nasopharyngeal Carcinoma Study	nasopharynx	respiratory	NA	Mouth & throat cancer	271	456	727	nasopharyngeal carcinoma	27236004	NA	FALSE	TRUE	East Asian	South East Asian
Pleural mesothelioma	98	MPM	Malignant Pleural Mesothelioma Study	lung	respiratory	NA	Lung cancer	407	389	796	Malignant pleural mesothelioma	23626673	NA	FALSE	TRUE	European	European
Esophageal squamous cell carcinoma	99	N-UGC	NCI Upper Gastrointestinal Cancer Study	esophagous	digestive	NA	Esophageal cancer	2013	2701	4714	Esophageal squamous cell carcinoma	25129146	NA	FALSE	TRUE	East Asian	North East Asian
Gastric adenocarcinoma	101	N-UGC	NCI Upper Gastrointestinal Cancer Study	stomach	digestive	NA	Stomach cancer	2350	2708	5058	Gastric adenocarcinoma	26129866	NA	FALSE	TRUE	East Asian	North East Asian
Gastric cardia adenocarcinoma	102	N-UGC	NCI Upper Gastrointestinal Cancer Study	stomach	digestive	NA	Stomach cancer	1189	2708	3897	Gastric cardia adenocarcinoma	26129866	NA	FALSE	TRUE	East Asian	North East Asian
Noncardia gastric adenocarcinoma	103	N-UGC	NCI Upper Gastrointestinal Cancer Study	stomach	digestive	NA	Stomach cancer	1027	2708	3735	Noncardia gastric adenocarcinoma	26129866	NA	FALSE	TRUE	East Asian	North East Asian
Noncardia gastric adenocarcinoma	104	NB-UGC	Nanjing+Beijing Upper Gastrointestinal Cancers Study	stomach	digestive	NA	Stomach cancer	1006	2273	3279	Gastric Non-Cardia Adenocarcinoma	26701879	NA	FALSE	TRUE	East Asian	North East Asian
Bladder cancer	105	NBCS	Nijmegen Bladder Cancer Study	bladder	urinary	NA	Bladder cancer	1799	4745	6544	bladder cancer	21750109	NA	FALSE	TRUE	European	European
Neuroblastoma	106	NBS	Neuroblastoma Study	neuroblasts	nervous	neuroblasts	Neuroblastoma	1627	3254	4881	Neuroblastoma	23222812	ieu-a-816	FALSE	FALSE	European	European
Neuroblastoma	107	NBS	Neuroblastoma Study	neuroblasts	nervous	neuroblasts	Neuroblastoma	2101	4202	6303	Neuroblastoma	28545128	NA	FALSE	TRUE	European	European
Ovarian cancer	118	OCAC	The Ovarian Cancer Association Consortium	ovary	reproductive	NA	Ovarian cancer	25509	40941	66450	Ovarian cancer	28346442	ieu-a-1120	FALSE	FALSE	European	European
High grade serous ovarian cancer	110	OCAC	The Ovarian Cancer Association Consortium	ovary	reproductive	NA	Ovarian cancer	13037	40941	53978	High grade serous ovarian cancer	28346442	ieu-a-1121	FALSE	FALSE	European	European
Low grade serous ovarian cancer	113	OCAC	The Ovarian Cancer Association Consortium	ovary	reproductive	NA	Ovarian cancer	1012	40941	41953	Low grade serous ovarian cancer	28346442	ieu-a-1122	FALSE	FALSE	European	European
Invasive mucinous ovarian cancer	111	OCAC	The Ovarian Cancer Association Consortium	ovary	reproductive	NA	Ovarian cancer	1417	40941	42358	Invasive mucinous ovarian cancer	28346442	ieu-a-1123	FALSE	FALSE	European	European
Clear cell ovarian cancer	108	OCAC	The Ovarian Cancer Association Consortium	ovary	reproductive	NA	Ovarian cancer	1366	40941	42307	Clear cell ovarian cancer	28346442	ieu-a-1124	FALSE	FALSE	European	European
Endometrioid ovarian cancer	109	OCAC	The Ovarian Cancer Association Consortium	ovary	reproductive	NA	Ovarian cancer	2810	40941	43751	Endometrioid ovarian cancer	28346442	ieu-a-1125	FALSE	FALSE	European	European
Serous ovarian cancer	119	OCAC	The Ovarian Cancer Association Consortium	ovary	reproductive	NA	Ovarian cancer	14049	40941	54990	High grade and low grade serous ovarian cancer	28346442	ieu-a-1228	FALSE	FALSE	European	European
Low grade & low malignant potential serous ovarian cancer	112	OCAC	The Ovarian Cancer Association Consortium	ovary	reproductive	NA	Ovarian cancer	2966	40941	43907	Serous ovarian cancer: low grade and low malignant potential	28346442	ieu-a-1229	FALSE	FALSE	European	European
Low malignant potential serous ovarian cancer	116	OCAC	The Ovarian Cancer Association Consortium	ovary	reproductive	NA	Ovarian cancer	1954	40941	42895	Serous ovarian cancer: low malignant potential	28346442	ieu-a-1230	FALSE	FALSE	European	European
Mucinous ovarian cancer	117	OCAC	The Ovarian Cancer Association Consortium	ovary	reproductive	NA	Ovarian cancer	2566	40941	43507	Mucinous ovarian cancer: invasive and low malignant potential	28346442	ieu-a-1231	FALSE	FALSE	European	European
Low malignant potential mucinous ovarian cancer	114	OCAC	The Ovarian Cancer Association Consortium	ovary	reproductive	NA	Ovarian cancer	1149	40941	42090	Low malignant potential mucinous ovarian cancer	28346442	ieu-a-1232	FALSE	FALSE	European	European
Low malignant potential ovarian cancer	115	OCAC	The Ovarian Cancer Association Consortium	ovary	reproductive	NA	Ovarian cancer	3103	40941	44044	Low malignant potential ovarian cancer	28346442	ieu-a-1233	FALSE	FALSE	European	European
Ovarian cancer	120	OCAC (EAS)	The Ovarian Cancer Association Consortium East Asian Subset	ovary	reproductive	NA	Ovarian cancer	3238	4083	7321	epithelial ovarian cancer	30898391	NA	TRUE	FALSE	East Asian	South & North (69%) East Asian
Pancreatic cancer	121	PanC4	Pancreatic Cancer Case-Control Consortium	pancreas	digestive	NA	Pancreatic cancer	3933	3651	7584	pancreatic cancer	29422604	NA	FALSE	TRUE	European	European
Pancreatic cancer	122	PanScan I	Pancreatic Cancer Cohort Consortium	pancreas	digestive	NA	Pancreatic cancer	1896	1939	3835	Pancreatic cancer	19648918	ieu-a-822	FALSE	FALSE	European	European
Pancreatic cancer	123	PanScan I+II	Pancreatic Cancer Cohort Consortium	pancreas	digestive	NA	Pancreatic cancer	3525	3642	7167	pancreatic cancer	29422604	NA	FALSE	TRUE	European	European
Pancreatic cancer	124	PanScan I+II+PanC4	Pancreatic Cancer Cohort Consortium	pancreas	digestive	NA	Pancreatic cancer	7110	7264	14374	Pancreatic cancer	26098869	NA	FALSE	TRUE	European	European
Pancreatic cancer	125	PanScan III	Pancreatic Cancer Cohort Consortium	pancreas	digestive	NA	Pancreatic cancer	1582	5203	6785	pancreatic cancer	29422604	NA	FALSE	TRUE	European	European
Advanced prostate cancer	126	PRACTICAL	The Prostate Cancer Association Group to Investigate Cancer Associated Alterations in the Genome	prostate	reproductive	NA	Prostate cancer	15167	58308	73475	Prostate cancer (advanced)	29892016	ieu-a-1238	FALSE	FALSE	European	European
Early-onset prostate cancer	127	PRACTICAL	The Prostate Cancer Association Group to Investigate Cancer Associated Alterations in the Genome	prostate	reproductive	NA	Prostate cancer	6988	44256	51244	Prostate cancer (early-onset)	29892016	ieu-a-1240	FALSE	FALSE	European	European
Prostate cancer	128	PRACTICAL	The Prostate Cancer Association Group to Investigate Cancer Associated Alterations in the Genome	prostate	reproductive	NA	Prostate cancer	79148	61106	140254	Prostate cancer	29892016	ieu-b-85	FALSE	TRUE	European	European
Cervical cancer	129	SCCS	Swedish Cervical Cancer Study	uterus	reproductive	NA	Female reproductive cancers	1034	3948	4982	Cervical cancer	23482656	NA	FALSE	TRUE	European	European
Acute lymphoblastic leukaemia	130	SJ-COG	St. Jude Children‚Äôs Research Hospital and Children‚Äôs Oncology Group	blood	blood	lymphocytes	Lymphoid Leukaemia	317	17958	18275	Acute lymphoblastic leukemia (childhood)	19684603	NA	FALSE	TRUE	European	European
Thyroid cancer	131	TCS	Thyroid Cancer Study	thyroid	endocrine	NA	Thyroid cancer	690	497	1187	Thyroid cancer	23894154	ieu-a-1082	FALSE	FALSE	European	European
Nasopharyngeal carcinoma	132	TNC	Taiwan Nasopharyngeal Carcinoma Study	nasopharynx	respiratory	NA	Mouth & throat cancer	277	285	562	nasopharyngeal carcinoma	19664746	NA	FALSE	TRUE	East Asian	South East Asian
Glioma	133	UCSF_AGS + SFAGS	UCSF Adult Glioma Study / San Francisco Adult Glioma Study	brain	nervous	glial cells	Brain cancer	677	3940	4617	Glioma	28346443	NA	FALSE	TRUE	European	European
Glioma	134	UCSF_Mayo	UCSF-Mayo GWAS	brain	nervous	glial cells	Brain cancer	1519	804	2323	Glioma	28346443	NA	FALSE	TRUE	European	European
Thyroid cancer	163	UKB	UK Biobank	thyroid	endocrine	NA	Thyroid cancer	358	407399	407757	Thyroid cancer	30104761	NA	TRUE	FALSE	European	European
Small bowel cancer	161	UKB	UK Biobank	small bowel	digestive	NA	small bowel cancer	156	337003	337159	Cancer code self-reported: small intestine/small bowel cancer	NA	ukb-a-56	FALSE	FALSE	European	European
Squamous cell carcinoma	162	UKB	UK Biobank	skin	integumentary	squamous cells	skin cancer	404	336755	337159	Cancer code self-reported: squamous cell carcinoma	NA	ukb-a-60	FALSE	FALSE	European	European
Kidney cancer	145	UKB	UK Biobank	kidney	urinary	NA	Kidney cancer	1114	461896	463010	Type of cancer: ICD10: C64 Malignant neoplasm of kidney, except renal pelvis	NA	ukb-b-1316	FALSE	FALSE	European	European
Basal cell carcinoma	135	UKB	UK Biobank	skin	integumentary	basal cells	Skin cancer	4290	458643	462933	Cancer code, self-reported: basal cell carcinoma	NA	ukb-b-8837	FALSE	FALSE	European	European
Blood cancer	137	UKB	UK Biobank	blood	blood	leukocytes	Blood cancer	4552	372016	376568	Haematological malignancies	NA	ieu-b-4878	FALSE	FALSE	European	European
Brain cancer	138	UKB	UK Biobank	brain	nervous	NA	Brain cancer	606	372016	372622	Malignant neoplasm of brain	NA	ieu-b-4875	FALSE	FALSE	European	European
Breast cancer	139	UKB	UK Biobank	breast	reproductive	NA	Breast cancer	13879	198523	212402	Breast cancer	NA	ieu-b-4810	FALSE	FALSE	European	European
Colorectal cancer	143	UKB	UK Biobank	bowel	digestive	NA	Colorectal cancer	5657	372016	377673	Colorectal cancer	NA	ieu-b-4965	FALSE	FALSE	European	European
Esophageal adenocarcinoma	144	UKB	UK Biobank	esophagous	digestive	NA	Esophageal cancer	740	372016	372756	Malignant neoplasms of oesophasgus	NA	ieu-b-4960	FALSE	FALSE	European	European
Leukaemia	146	UKB	UK Biobank	blood	blood	leukocytes	Leukemia	1260	372016	373276	All Leukaemia	NA	ieu-b-4914	FALSE	FALSE	European	European
Liver & bile duct cancer	147	UKB	UK Biobank	liver	digestive	NA	Liver & biliary tract cancer	350	372016	372366	Malignant neoplasms of liver and intrahepatic bile ducts	NA	ieu-b-4915	FALSE	FALSE	European	European
Liver cancer	148	UKB	UK Biobank	liver	digestive	NA	Liver & biliary tract cancer	168	372016	372184	Liver cell carcinoma	NA	ieu-b-4953	FALSE	FALSE	European	European
Lung cancer	149	UKB	UK Biobank	lung	respiratory	NA	Lung cancer	2671	372016	374687	Lung cancer	NA	ieu-b-4954	FALSE	FALSE	European	European
Lung cancer unadjusted for chip	1499	UKB	UK Biobank	lung	respiratory	NA	Lung cancer	2671	372016	374687	Lung cancer unadjusted for chip	NA	ieu-b-4955	FALSE	FALSE	European	European
Lymphoid leukaemia	150	UKB	UK Biobank	blood	blood	lymphocytes	Lymphoid Leukaemia	760	372016	372776	Lymphoid Leukaemia	NA	ieu-b-4956	FALSE	FALSE	European	European
Melanoma	153	UKB	UK Biobank	skin	integumentary	melanocytes	Skin cancer	3751	372016	375767	Skin - malignant melanoma only	NA	ieu-b-4969	FALSE	FALSE	European	European
Multiple myeloma	154	UKB	UK Biobank	blood	blood	plasma cells	Multiple myeloma	601	372016	372617	Multiple myeloma	NA	ieu-b-4957	FALSE	FALSE	European	European
Myeloid Leukaemia	155	UKB	UK Biobank	blood	blood	myeloid cells	Myeloid leukemia	462	372016	372478	Myeloid Leukaemia	NA	ieu-b-4958	FALSE	FALSE	European	European
Non-melanoma skin cancer	156	UKB	UK Biobank	skin	integumentary	basal/squamous	Skin cancer	23694	372016	395710	non-melanoma skin cancer	NA	ieu-b-4959	FALSE	FALSE	European	European
Oral cavity and pharyngeal cancer	157	UKB	UK Biobank	mouth & throat	respiratory	NA	Mouth & throat cancer	1091	372016	373107	Head and neck cancer	NA	ieu-b-4912	FALSE	FALSE	European	European
Ovarian cancer	158	UKB	UK Biobank	ovary	reproductive	NA	Ovarian cancer	1218	198523	199741	Ovarian cancer	NA	ieu-b-4963	FALSE	FALSE	European	European
Overall cancer	140	UKB	UK Biobank	multiple	multiple	NA	Overall	70223	372016	442239	Pan-cancer	NA	ieu-b-4966	FALSE	FALSE	European	European
Overall cancer (excluding non-melanoma skin cancer)	141	UKB	UK Biobank	multiple	multiple	NA	Overall	50643	372016	422659	Pan-cancer excluding non-melanoma skin cancer	NA	ieu-b-4964	FALSE	FALSE	European	European
Prostate cancer	159	UKB	UK Biobank	prostate	reproductive	NA	Prostate cancer	9132	173493	182625	Prostate cancer	NA	ieu-b-4809	FALSE	FALSE	European	European
Lymphoma	151	UKB	UK Biobank	blood	blood	NA	lymphoma	1752	359442	361194	Lymphomas	NA	ukb-d-C_LYMPHOMA	FALSE	FALSE	European	European
Cancer of digestive organs	142	UKB	UK Biobank	digestive organs	digestive	NA	Digestive system cancer	5690	355504	361194	Malignant neoplasm of digestive organs	NA	ukb-d-C3_DIGESTIVE_ORGANS	FALSE	FALSE	European	European
Respiratory and intrathoracic cancer	160	UKB	UK Biobank	respiratory & intrathoracic organs	respiratory	NA	respiratory and intrathoracic cancer	1944	359250	361194	Malignant neoplasm of respiratory system and intrathoracic organs		ukb-d-C3_RESPIRATORY_INTRATHORACIC	FALSE	FALSE	European	European
Overall skin cancer	152	UKB	UK Biobank	skin	integumentary	NA	Skin cancer	16531	344663	361194	Malignant neoplasm of skin	NA	ukb-d-C3_SKIN	FALSE	FALSE	European	European
Urinary tract cancer	164	UKB	UK Biobank	urinary organs	urinary	NA	urinary tract cancer	1841	359353	361194	Malignant neoplasm of urinary organs	NA	ukb-d-C3_URINARY_TRACT	FALSE	FALSE	European	European
Bladder cancer	136	UKB	UK Biobank	bladder	urinary	NA	bladder cancer	1554	359640	361194	Diagnoses - main ICD10: C67 Malignant neoplasm of bladder	NA	ukb-d-C67	FALSE	FALSE	European	European
Uveal melanoma	165	UMS	Uveal Melanoma Study	eye	nervous	melanocytes	Eye cancer	259	401	660	uveal melanoma	28781888	NA	FALSE	TRUE	European	European

## Sheet: supp_table_5
Supplementary table S5. Descriptive table of cancer studies included in primary Mendelian randomization analyses
Cancer	FAMRC identifier*	cases	controls	Study name abbreviation*	Study name*	site	cell	population	subpopulation	pmid	Cancer group	original_name	Overlap with UK Biobank PUFA GWAS¶
67 cancers included in primary MR analyses
Blood cancers
Leukaemia	146	1260	372016	UKB	UK Biobank	Blood	Leukocytes	European	European	NA	Leukemia	All Leukaemia	0.30808
Lymphoma	151	1752	359442	UKB	UK Biobank	Blood	NA	European	European	NA	Lymphoma	Lymphomas	0.318386
Multiple myeloma	96; 154; 47	2495	478726	MMS; UKB; FinnGen	Multiple Myeloma Study; UK Biobank; FinnGen	Blood	Plasma cells	European	European	26007630; NA	Multiple myeloma	Multiple myeloma; Multiple myeloma and malignant plasma cell neoplasms	0.238973
Follicular lymphoma	85; 40	3005	104448	InterLymph; FinnGen	InterLymph; FinnGen	Blood	B lymphocytes	European	European	25279986; NA	Non-hodgkin lymphoma	Follicular lymphoma	0
Hodgkin lymphoma	69	3077	13680	HLS	Hodgkin Lymphoma Study	Blood	Lymphocytes	European	European	29196614	Hodgkin lymphoma	Hodgkin lymphoma	0
Chronic lymphocytic leukaemia	83	3100	7667	InterLymph	InterLymph	Blood	B lymphocytes	European	European	26956414	Lymphoid leukaemia	Chronic lymphocytic leukemia	0
Acute lymphoblastic leukaemia	4; 21; 130	3178	33048	BC-ALL; C-ALL; SJ-COG	B Cell Childhood Acute Lymphoblastic Leukemia Study; Childhood Acute Lymphoblastic Leukemia Study; St. Jude Children‚Äôs Research Hospital and Children‚Äôs Oncology Group	Blood	B lymphocytes; Lymphocytes	European	European	29632299; 22076464; 19684603	Lymphoid leukaemia	B cell childhood acute lymphoblastic leukemia; Acute lymphoblastic leukemia (childhood)	0
Diffuse large b cell lymphoma	84	3857	7666	InterLymph	InterLymph	Blood	B lymphocytes	European	European	25261932	Non-hodgkin lymphoma	diffuse large B cell lymphoma	0
Blood cancer	137; 10; 29	6789	678731	UKB; BJ; FinnGen	UK Biobank; Biobank Japan; FinnGen	Blood	Leukocytes	European & East Asian	European; North East Asian	NA; 32514122	Blood cancer	Haematological malignancies; Hematological malignancy; Primary_lymphoid and hematopoietic malignant neoplasms	0.167754
Non-hodgkin lymphoma	86; 5; 49	1233	104003	InterLymph; BC-NHL; FinnGen	InterLymph; B Cell Non-Hodgkin Lymphoma Study; FinnGen	Blood	B lymphocytes; Lymphocytes	European; East Asian	European; South East Asian	25569183; 23749188; NA	Non-hodgkin lymphoma	Marginal zone lymphoma; B cell non-Hodgkin lymphoma; Other and unspecified types of non-Hodgkin lymphoma	0
Digestive system cancers
Gastric cardia adenocarcinoma	102	1189	2708	N-UGC	NCI Upper Gastrointestinal Cancer Study	Stomach	NA	East Asian	North East Asian	26129866	Gastric adenocarcinoma	Gastric cardia adenocarcinoma	0
Noncardia gastric adenocarcinoma	103; 104	2033	4981	N-UGC; NB-UGC	NCI Upper Gastrointestinal Cancer Study; Nanjing+Beijing Upper Gastrointestinal Cancers Study	Stomach	NA	East Asian	North East Asian	26129866; 26701879	Gastric adenocarcinoma	Noncardia gastric adenocarcinoma; Gastric Non-Cardia Adenocarcinoma	0
Esophageal squamous cell carcinoma**	99; 14	3313	198446	N-UGC; BJ	NCI Upper Gastrointestinal Cancer Study; Biobank Japan	Esophagous	NA	East Asian	North East Asian	25129146; 32514122	Esophageal cancer	Esophageal squamous cell carcinoma; Esophageal cancer	0
Liver cancer	16; 23; 148	3572	569226	BJ; CHC; UKB	Biobank Japan; China Hepatocellular Carcinoma Study; UK Biobank	Liver	NA	East Asian; European	North East Asian; Central and South (68%) East Asian; European	32514122; 22807686; NA	Liver & biliary tract cancer	Hepatocellular carcinoma; Liver cell carcinoma	0.200767
Esophageal adenocarcinoma	24; 144	4852	389175	EAS; UKB	Esophageal Adenocarcinoma Study; UK Biobank	Esophagous	NA	European	European	27527254; NA	Esophageal cancer	Esophageal adenocarcinoma; Malignant neoplasms of oesophasgus	0.291856
Cancer of digestive organs	142; 34	7272	450421	UKB; FinnGen	UK Biobank; FinnGen	Digestive organs	NA	European	European	NA	Digestive system cancer	Malignant neoplasm of digestive organs	0.251258
Gastric adenocarcinoma	15; 101	8913	198453	BJ; N-UGC	Biobank Japan; NCI Upper Gastrointestinal Cancer Study	Stomach	NA	East Asian	North East Asian	32514122; 26129866	Gastric adenocarcinoma	Gastric cancer; Gastric adenocarcinoma	0
Pancreatic cancer	121; 123; 125; 19; 52	9711	304511	PanC4; PanScan I+II; PanScan III; BJ; FinnGen	Pancreatic Cancer Case-Control Consortium; Pancreatic Cancer Cohort Consortium I+II; Pancreatic Cancer Cohort Consortium III; Biobank Japan; FinnGen	Pancreas	NA	European & East Asian	European; North East Asian	29422604; 32514122; NA	Pancreatic cancer	pancreatic cancer; Pancreatic cancer; Malignant neoplasm of pancreas	0
Proximal colorectal cancer	64	13857	67694	GECCO/CORECT/CCFR	Genetics and Epidemiology of Colorectal Cancer Consortium/Colorectal Transdisciplinary study/Colon Cancer Family Registry	Bowel	NA	European	European	30510241	Colorectal cancer	Proximal colorectal cancer	0.280855
Distal colorectal cancer	63	15306	67694	GECCO/CORECT/CCFR	Genetics and Epidemiology of Colorectal Cancer Consortium/Colorectal Transdisciplinary study/Colon Cancer Family Registry	Bowel	NA	European	European	30510241	Colorectal cancer	Distal colorectal cancer	0.273458
Rectal cancer	65	15775	67694	GECCO/CORECT/CCFR	Genetics and Epidemiology of Colorectal Cancer Consortium/Colorectal Transdisciplinary study/Colon Cancer Family Registry	Bowel	NA	European	European	30510241	Colorectal cancer	Rectal cancer	0.28117
Colon cancer	59	31083	67694	GECCO/CORECT/CCFR	Genetics and Epidemiology of Colorectal Cancer Consortium/Colorectal Transdisciplinary study/Colon Cancer Family Registry	Bowel	NA	European	European	30510241	Colorectal cancer	Colon cancer	0.249785
Colorectal cancer	60; 3; 36	82546	211703	GECCO/CORECT/CCFR; ACCC; FinnGen	Genetics and Epidemiology of Colorectal Cancer Consortium/Colorectal Transdisciplinary study/Colon Cancer Family Registry; Asian Colorectal Cancer Consortium; FinnGen	Bowel	NA	European & East Asian	European; South (23%), Central & North East Asian	30510241; 31826910; NA	Colorectal cancer	Colorectal cancer	0.0909536
Integumentary system cancers
Squamous cell carcinoma	2; 71; 162	7808	628831	23NMSC; HNMSC; UKB	23andMe Non-Melanoma Skin Cancer Study; Harvard Non-Melanoma Skin Cancer Study; UK Biobank	Skin	Squamous cells	European	European	27424798; 23548203; NA	Skin cancer	squamous cell skin cancer; Cancer code self-reported: squamous cell carcinoma	0.180635
Melanoma	95; 153	16565	395219	MMAC; UKB	Melanoma Meta-Analysis Consortium; UK Biobank	Skin	Melanocytes	European	European	26237428; NA	Skin cancer	Melanoma; Skin - malignant melanoma only	0.286039
Basal cell carcinoma	1; 135; 70	21477	745697	23NMSC; UKB; HNMSC	23andMe Non-Melanoma Skin Cancer Study; UK Biobank; Harvard Non-Melanoma Skin Cancer Study	Skin	Basal cells	European	European	27539887; NA; 23548203	Skin cancer	basal cell carcinoma; Cancer code, self-reported: basal cell carcinoma	0.149899
Overall skin cancer†	152; 46	17426	440267	UKB; FinnGen	UK Biobank; FinnGen	Skin	NA	European	European	NA	Skin cancer	Malignant neoplasm of skin	0.251258
Non-melanoma skin cancer‡	156	23694	372016	UKB	UK Biobank	Skin	Basal/squamous	European	European	NA	Skin cancer	Malignant non-melanoma skin cancer	0.290614
Overall cancer (multiple sites)
Overall cancer (excluding non-melanoma skin cancer)	141	50643	372016	UKB	UK Biobank	Multiple	NA	European	European	NA	All cause	Pan-cancer excluding non-melanoma skin cancer	0.272085
Overall cancer (all sites)	140; 33	101440	437298	UKB; FinnGen	UK Biobank; FinnGen	Multiple	NA	European	European	NA	All cause	Pan-cancer; Neoplasms	0.21346
Nervous system cancers
Central nervous system and eye cancer	138; 165; 35	1072	468709	UKB; UMS; FinnGen	UK Biobank; Uveal Melanoma Study; FinnGen	Brain; Eye	NA	European	European	NA; 28781888	Nervous	Malignant neoplasm of brain; uveal melanoma; Malignant neoplasm of eye, brain and central nervous system	0.244793
Meningioma	94	1606	9823	MENC	The Meningioma Consortium	Brain	NA	European	European	29762745	Brain cancer	meningioma	0
Neuroblastoma	107	2101	4202	NBS	Neuroblastoma Study	Neuroblasts	Neuroblasts	European	European	28545128	Neuroblastoma	Neuroblastoma	0
Glioma	66; 67; 134; 133	8624	12985	GICC/MDA; GliomaScan; UCSF_Mayo; UCSF_AGS + SFAGS	Glioma International Case-Control Study/MD Anderson Cancer Center; GliomaScan; UCSF-Mayo GWAS; UCSF Adult Glioma Study / San Francisco Adult Glioma Study	Brain	Glial cells	European	European	28346443; 22886559	Brain cancer	Glioma	0
Reproductive system cancers
Low grade serous ovarian cancer	113	1012	40941	OCAC	The Ovarian Cancer Association Consortium	Ovary	NA	European	European	28346442	Ovarian cancer	Low grade serous ovarian cancer	0
Low malignant potential mucinous ovarian cancer	114	1149	40941	OCAC	The Ovarian Cancer Association Consortium	Ovary	NA	European	European	28346442	Ovarian cancer	Low malignant potential mucinous ovarian cancer	0
Clear cell ovarian cancer	108	1366	40941	OCAC	The Ovarian Cancer Association Consortium	Ovary	NA	European	European	28346442	Ovarian cancer	Clear cell ovarian cancer	0
Invasive mucinous ovarian cancer	111	1417	40941	OCAC	The Ovarian Cancer Association Consortium	Ovary	NA	European	European	28346442	Ovarian cancer	Invasive mucinous ovarian cancer	0
High risk breast cancer	88	1478	5979	KHBC	Korean Hereditary Breast Cancer study	Breast	NA	East Asian	North East Asian	30323354	Breast cancer	BRCA negative high risk breast cancer	0
Low malignant potential serous ovarian cancer	116	1954	40941	OCAC	The Ovarian Cancer Association Consortium	Ovary	NA	European	European	28346442	Ovarian cancer	Serous ovarian cancer: low malignant potential	0
Mucinous ovarian cancer	117	2566	40941	OCAC	The Ovarian Cancer Association Consortium	Ovary	NA	European	European	28346442	Ovarian cancer	Mucinous ovarian cancer: invasive and low malignant potential	0
Endometrioid ovarian cancer	109	2810	40941	OCAC	The Ovarian Cancer Association Consortium	Ovary	NA	European	European	28346442	Ovarian cancer	Endometrioid ovarian cancer	0
Low grade & low malignant potential serous ovarian cancer	112	2966	40941	OCAC	The Ovarian Cancer Association Consortium	Ovary	NA	European	European	28346442	Ovarian cancer	Serous ovarian cancer: low grade and low malignant potential	0
Low malignant potential ovarian cancer	115	3103	40941	OCAC	The Ovarian Cancer Association Consortium	Ovary	NA	European	European	28346442	Ovarian cancer	Low malignant potential ovarian cancer	0
Cervical cancer	92; 129; 11	4505	100160	MCCS; SCCS; BJ	Meta-analysis of Cervical Cancer Studies; Swedish Cervical Cancer Study; Biobank Japan	Uterus	NA	European & East Asian	European; North East Asian	28806749; 23482656; 32514122	Female reproductive cancers	cervical cancer; Cervical cancer	0
Early-onset prostate cancer	127	6988	44256	PRACTICAL	The Prostate Cancer Association Group to Investigate Cancer Associated Alterations in the Genome	Prostate	NA	European	European	29892016	Prostate cancer	Prostate cancer (early-onset)	0
High grade serous ovarian cancer	110	13037	40941	OCAC	The Ovarian Cancer Association Consortium	Ovary	NA	European	European	28346442	Ovarian cancer	High grade serous ovarian cancer	0
Serous ovarian cancer	119	14049	40941	OCAC	The Ovarian Cancer Association Consortium	Ovary	NA	European	European	28346442	Ovarian cancer	High grade and low grade serous ovarian cancer	0
Endometrial cancer	25; 13; 38	14271	252606	ECAC; BJ; FinnGen	Endometrial Cancer Association Consortium; Biobank Japan; FinnGen	Uterus	NA	European & East Asian	European; North East Asian	30093612; 32514122; NA	Female reproductive cancers	Endometrial cancer; Malignant neoplasm of corpus uteri	0
Advanced prostate cancer	126	15167	58308	PRACTICAL	The Prostate Cancer Association Group to Investigate Cancer Associated Alterations in the Genome	Prostate	NA	European	European	29892016	Prostate cancer	Prostate cancer (advanced)	0
ER- breast cancer	7	21468	105974	BCAC	The Breast Cancer Association Consortium	Breast	NA	European	European	29059683	Breast cancer	ER- Breast cancer	0
Ovarian cancer	118; 120; 158; 18; 51	30869	387356	OCAC; OCAC (EAS); UKB; BJ; FinnGen	The Ovarian Cancer Association Consortium; The Ovarian Cancer Association Consortium East Asian Subset; UK Biobank; Biobank Japan; FinnGen	Ovary	NA	European & East Asian	European; South & North (69%) East Asian; North East Asian	28346442; 30898391; NA; 32514122	Ovarian cancer	Ovarian cancer; epithelial ovarian cancer; Malignant neoplasm of ovary	0.137485
ER+ breast cancer	8	69501	105974	BCAC	The Breast Cancer Association Consortium	Breast	NA	European	European	29059683	Breast cancer	ER+ Breast cancer	0
Prostate cancer	128; 159; 20; 53	95512	378951	PRACTICAL; UKB; BJ; FinnGen	The Prostate Cancer Association Group to Investigate Cancer Associated Alterations in the Genome; UK Biobank; Biobank Japan; FinnGen	Prostate	NA	European & East Asian	European; North East Asian	29892016; NA; 32514122	Prostate cancer	Prostate cancer; Malignant neoplasm of prostate	0.121189
Breast cancer	6; 139; 31	139445	398407	BCAC; UKB; FinnGen	The Breast Cancer Association Consortium; UK Biobank; FinnGen	Breast	NA	European	European	29059683; NA	Breast cancer	Breast cancer; Malignant neoplasm of breast	0.106906
Respiratory cancers
Respiratory and intrathoracic cancer	160; 54	2559	455134	UKB; FinnGen	UK Biobank; FinnGen	Respiratory & intrathoracic organs	NA	European	European	NA	Respiratory and intrathoracic cancer	Malignant neoplasm of respiratory system and intrathoracic organs	0.251258
Oropharyngeal cancer+	82	2641	6585	INHANCE	International Head and Neck Cancer Epidemiology Consortium	Mouth & throat	NA	European	European	27749845	Mouth & throat cancer	Oropharyngeal cancer	0
Small cell lung carcinoma	78	2791	20580	ILCCO	The International Lung Cancer Consortium	Lung	NA	European	European	28604730	Lung cancer	Small cell lung carcinoma	0
Oral cancer+	80	2990	6585	INHANCE	International Head and Neck Cancer Epidemiology Consortium	Mouth & throat	NA	European	European	27749845	Mouth & throat cancer	Oral cancer	0
Oral cavity and pharyngeal cancer+	81; 157; 50	7359	474866	INHANCE; UKB; FinnGen	International Head and Neck Cancer Epidemiology Consortium; UK Biobank; FinnGen	Mouth & throat	NA	European	European	27749845; NA	Mouth & throat cancer	Oral cavity and pharyngeal cancer; Head and neck cancer; Malignant neoplasm of lip, oral cavity and pharynx	0.238476
Squamous cell lung cancer	79	7704	54763	ILCCO	The International Lung Cancer Consortium	Lung	Squamous cells	European	European	28604730	Lung cancer	Squamous cell lung cancer	0
Lung adenocarcinoma	72	11245	54619	ILCCO	The International Lung Cancer Consortium	Lung	NA	European	European	28604730	Lung cancer	Lung adenocarcinoma	0
Lung cancer	75; 17; 149; 42	36660	732695	ILCCO; BJ; UKB; FinnGen	The International Lung Cancer Consortium; Biobank Japan; UK Biobank; FinnGen	Lung	NA	European & East Asian	European; North East Asian	28604730; 32514122; NA	Lung cancer	Lung cancer; Lung cancer and mesothelioma	0.149475
Urinary system cancers
Urinary tract cancer	164; 56	2531	455162	UKB; FinnGen	UK Biobank; FinnGen	Urinary organs	NA	European	European	NA	Urinary tract cancer	Malignant neoplasm of urinary organs	0.251258
Bladder cancer	105; 136; 28	3719	460518	NBCS; UKB; FinnGen	Nijmegen Bladder Cancer Study; UK Biobank; FinnGen	Bladder	NA	European	European	21750109; NA	Bladder cancer	bladder cancer; Diagnoses - main ICD10: C67 Malignant neoplasm of bladder; Malignant neoplasm of bladder	0.247716
Kidney cancer	89; 145; 41	12199	578500	KidRISK; UKB; FinnGen	KidRISK; UK Biobank; FinnGen	Kidney	NA	European	European	28598434; NA	Kidney cancer	Renal cell carcinoma; Type of cancer: ICD10: C64 Malignant neoplasm of kidney, except renal pelvis; Malignant neoplasm of kidney, except renal pelvis	0.194683
Endocrine cancers
Thyroid cancer	26; 131; 163; 55	2923	506047	EPITHYR; TCS; UKB; FinnGen	EPIdemiology of THYRoid cancer; Thyroid Cancer Study; UK Biobank; FinnGen	Thyroid	NA	European	European	NA; 23894154; 30104761	Thyroid cancer	Thyroid cancer; Malignant neoplasm of thyroid gland	0.225945
Cases < 1000 (excluded from primary MR analyses)
Female genital cancer	39	672	53590	FinnGen	FinnGen	Female genital organs	NA	European	European	NA	Female reproductive cancers	malignant neoplasm of female genital organs	0
Brain cancer	138; 30	748	468373	UKB; FinnGen	UK Biobank; FinnGen	Brain	NA	European	European	NA	Brain cancer	Malignant neoplasm of brain	0.245137
Endocrine gland cancer	37	328	96171	FinnGen	FinnGen	Endocrine glands	NA	European	European	NA	Endocrine gland cancer	Malignant neoplasm of endocrine gland	0
Non-hodgkin lymphoma unspecified	49	155	96344	FinnGen	FinnGen	Blood	Lymphocytes	European	European	NA	Non-hodgkin lymphoma	Other and unspecified types of non-Hodgkin lymphoma	0
Chronic myeloid leukaemia	87	201	497	KCML	Korean Chronic Myeloid Leukemia Study	Blood	Myeloid cells	East Asian	North East Asian	21540461	Myeloid leukemia	Chronic myeloid leukemia	0
B cell non-hodgkin lymphoma	5	253	1438	BC-NHL	B Cell Non-Hodgkin Lymphoma Study	Blood	B lymphocytes	East Asian	South East Asian	23749188	Non-hodgkin lymphoma	B cell non-Hodgkin lymphoma	0
Non-follicular lymphoma	48	344	96155	FinnGen	FinnGen	Blood	Lymphocytes	European	European	NA	Non-follicular lymphoma	Non-follicular lymphoma	0
Myeloid leukaemia	155	462	372016	UKB	UK Biobank	Blood	Myeloid cells	European	European	NA	Myeloid leukemia	Myeloid Leukaemia	0.30874
Marginal zone lymphoma	86	825	6221	InterLymph	InterLymph	Blood	B lymphocytes	European	European	25569183	Non-hodgkin lymphoma	Marginal zone lymphoma	0
Lymphoid leukaemia	150; 44	958	468317	UKB; FinnGen	UK Biobank; FinnGen	Blood	Lymphocytes	European	European	NA	Lymphoid leukaemia	Lymphoid Leukaemia; Lymphoid leukaemia	0.245057
Small bowel cancer	161	156	337003	UKB	UK Biobank	Small bowel	NA	European	European	NA	Small bowel cancer	Cancer code self-reported: small intestine/small bowel cancer	0.341082
Biliary tract cancer	9	339	195745	BJ	Biobank Japan	Biliary tract	NA	East Asian	North East Asian	32514122	Liver & biliary tract cancer	Biliary tract cancer	0
Liver & bile duct cancer	147	350	372016	UKB	UK Biobank	Liver	NA	European	European	NA	Liver & biliary tract cancer	Malignant neoplasms of liver and intrahepatic bile ducts	0.308833
Pleural mesothelioma	98	407	389	MPM	Malignant Pleural Mesothelioma Study	Lung	NA	European	European	23626673	Lung cancer	Malignant pleural mesothelioma	0
Nasopharyngeal carcinoma	132; 97	548	741	TNC; MNC	Taiwan Nasopharyngeal Carcinoma Study; Malaysia Nasopharyngeal Carcinoma Study	Nasopharynx	NA	East Asian	South East Asian	19664746; 27236004	Mouth & throat cancer	nasopharyngeal carcinoma	0
*these columns indicate which studies were combined by fixed effects meta-analysis for each cancer (see supplementary table S4 for further details on these studies)
+Oral cavity and pharyngeal cancers can be considered both respiratory and digestive system cancers
‡Non-melanoma skin cancer corresponds to ICD10 codes C44.0-C44.9; approximately 80% of the cases are expected to correspond to basal cell carcinomas and 20% to squamous cell carcinomas
†Overall skin cancer corresponds to ICD10 codes C43-C44; approximately 13% of these cases are expect to correspond to melanoma skin cancer, ~70% to basal carcinomas and 7% to squamous cell carcinomas
¶the proportion of the cancer study participants expected to be present in the UK Biobank GWAS used to define instruments for selected PUFA exposures (see supplementary table S2 for further details of PUFA exposures)
**Reported as esophageal cancer in Biobank Japan. However, 88% of esophageal cancer cases in Japan are squamous cell carcinomas (Watanabe et al; Esophagus. 2022 Jan;19(1):1-26. doi: 10.1007/s10388-021-00879-1)
abbreviations: study abbreviations are explained in supplementary table S6; GWAS, genome-wide association study; PUFA, polyunsaturated fatty acids

## Sheet: supp_table_6
Supplementary table S6. Abbreviations for cancer studies in the Fatty Acids in Cancer Mendelian Randomisation Collaboration
Study abbreviation	Study	PMID	Ethics statement
23NMSC	23andMe Non-Melanoma Skin Cancer Study	27539887, 27424798	23andMe Inc. (Mountain View, CA), a genetics company, provided free access to anonymized genetic and phenotypic information for stage 1 of this GWAS. All information came from 23andMe research participants who provided informed consent to participate in research, in accord with 23andMe's human subjects protocol (reviewed and approved by Ethical and Independent Review Services, an AAHRPP accredite…
ACCC	Asian Colorectal Cancer Consortium	31826910	All study protocols were approved by the relevant Institutional Review Boards (10, 11) and informed consents were obtained from study participants. Research was conducted in accordance with the Belmont report.
BC-ALL	B Cell Childhood Acute Lymphoblastic Leukemia Study	29632299	The ascertainment patient samples and associated clinical information was conducted with informed consent according to ethical board approval. Specifically, ethical committee approval was obtained for Medical Research Council UKALL97/99 trial by UK therapy centers and approval for UKALL2003 from the Scottish Multi-Centre Research Ethics Committee (REC:02/10/052)40,41. Additionally ethical approva…
BC-NHL	B Cell Non-Hodgkin Lymphoma Study	23749188	The study was approved by the institutional review board or ethics committee at each participating hospital and institution. Written informed consent was obtained from all participants. All participants answered a structured questionnaire and provided a blood or saliva specimen. An additional 1,189 healthy undergraduate students of Singaporean Chinese ancestry were recruited at the National Unive…
BCAC	The Breast Cancer Association Consortium	29059683	All participating studies were approved by their appropriate ethics review board and all subjects provided informed consent.
BJ	Biobank Japan	32514122	All participating studies obtained informed consent from all participants by following the protocols approved by their institutional ethical committees. We obtained approval from ethics committees of RIKEN Center for Integrative Medical Sciences, and the Institute of Medical Sciences, The University of Tokyo. We have complied with all relevant ethical regulations.
C-ALL	Childhood Acute Lymphoblastic Leukemia Study	22076464	Written, informed consent was obtained from all study participants or their legal guardians to use spare diagnostic specimens for research purposes and all protocols were approved by the respective institutional ethical review committees.
CHC	China Hepatocellular Carcinoma Study	22807686	At recruitment, the informed consent was obtained from each subject, and this study was approved by the Institutional Review Boards of each participating institution.
EAS	Esophageal Adenocarcinoma Study	27527254	Informed consent was obtained in the four studies from all participants and ethics approval was obtained from the ethics boards of every participating institution.
ECAC	Endometrial Cancer Association Consortium	30093612	ll participating studies were approved by research ethics committees from QIMR Berghofer Medical Research Institute, University-Clinic Erlangen, Karolinska Institutet, UZ Leuven, The Mayo Clinic, The Hunter New England Health District, The Regional Committees for Medical and Health Research Ethics Norway, and the UK National Research Ethics Service (04/Q0803/148 and 05/MRE05/1). All participants …
EPITHYR	EPIdemiology of THYRoid cancer	33527407	Participants from all studies provided written informed consent and each study was approved by their governing ethics committee.
ESS	Ewing's Sarcoma Study	22327514	This study received approval by institutional review boards and ethics committees (Comité de Protection des Personnes Ile-de-France I). Consent was retrieved retrospectively through communication with patients or families either by the referring oncologists or by the Curie Unité de Génétique Somatique.
FinnGen	FinnGen	NA	The Coordinating Ethics Committee of the Helsinki and Uusimaa Hospital District has evaluated the project. FinnGen research project is based on samples from Finnish biobanks and data from national health registers. The study applies the permissions to utilise the register data for research purposes from national authorities. The research project complies with existing legislation (in particular t…
GECCO/CORECT/CCFR	Genetics and Epidemiology of Colorectal Cancer Consortium/Colorectal Transdisciplinary study/Colon Cancer Family Registry	30510241	All participants provided written informed consent, and each study was approved by the relevant research ethics committee or institutional review board. Four normal colon mucosa biopsies for ATAC-seq were obtained from patients with a normal colon at colonoscopy at the Institut d’Investigació Biomèdica de Bellvitge (IDIBELL), Spain. Patients signed informed consent, and the protocol was approved …
GICC/MDA	Glioma International Case-Control Study/MD Anderson Cancer Center	28346443	Collection of patient samples and associated clinico-pathological information was undertaken with written informed consent and relevant ethical review board approval at the respective study centers in accordance with the tenets of the Declaration of Helsinki. Specifically informed consent and ethical board approval was obtained from the South-East Multicentre Research Ethics Committee (MREC) (UK)…
GliomaScan	GliomaScan	22886559	Each participating study obtained informed consent from study participants and approval from its Institutional Review Board (IRB) for this study and obtained IRB certification permitting data sharing in accordance with the NIH Policy for Sharing of Data Obtained in NIH Supported or Conducted Genome-Wide Association Studies (GWAS).
HKHC	Hong Kong Hepatocellular Carcinoma Study	22174901	Ethical approval was obtained from the Institutional Review Board.
HLS	Hodgkin Lymphoma Study	29196614	Collection of patient samples and associated clinico-pathological information was undertaken with written informed consent. Relevant ethical review boards approved the individual studies in accordance with the tenets of the Declaration of Helsinki (UK-GWAS MREC 03/1/096, German-GWAS University of Heidelberg 104/2004 and UK-GWAS-NSHLG MREC 09/MRE00/72).
HNMSC	Harvard Non-Melanoma Skin Cancer Study	23548203	After informed consent was obtained, each participant was asked to complete a questionnaire to provide information about their demographic and known risk factors for CM. The research protocol was approved by the Institutional Review Board at MD Anderson Cancer Center.
ILCCO	The International Lung Cancer Consortium	28604730	All participants gave an informed consent, and each study obtained local ethics committee approval.
INHANCE	International Head and Neck Cancer Epidemiology Consortium	27749845	Informed consent was obtained for all participants and studies were approved by respective Institutions Review Boards.
InterLymph	InterLymph	26956414, 25261932, 25279986, 25569183	[MZL 25569183]. All studies were approved by the respective Institutional Review Boards as listed. These are ATBC:(NCI Special Studies Institutional Review Board), BCCA: UBC BC Cancer Agency Research Ethics Board, CPS-II: American Cancer Society, ELCCS: Northern and Yorkshire Research Ethics Committee, ENGELA: IRB00003888—Comite d’ Evaluation Ethique de l'Inserm IRB # 1, EPIC: Imperial College Lo…
KCML	Korean Chronic Myeloid Leukemia Study	21540461	Peripheral blood samples were taken during the course of therapy, usually when or after achieving complete cytogenetic response and after informed consent was obtained in accordance with the Declaration of Helsinki.
KHBC	Korean Hereditary Breast Cancer study	30323354	The KOHBRA study enrolled those who provided informed consent among the “BRCA1/2 gene test eligible” cases and their family members.All participants gave informed written/oral consent, and this study was approved by the Institutional Review Board of Asan Medical Center, Seoul, Republic of Korea. This study was conducted in accordance with the World Medical Association Declaration of Helsinki. . T…
KidRISK	KidRISK	28598434	Each participating study obtained informed consent from the study participants and approval from its Institutional Review Board (for the IARC scans and replication: IARC Ethics Committee; for the MDA scans and replication: Institutional Review Board of The University of Texas MD Anderson Cancer Center; for the UK scan: Royal Marsden NHS Trust ethics committee; for the NCI scans: NCI Special Studi…
MCCS	Meta-analysis of Cervical Cancer Studies	28806749	There was ethics approval separately for each study cohort. There was additional research ethics approval from University of Queensland and from the NIH for the overall study. For the NIH the protocol number is 03-c-N302.
MENC	The Meningioma Consortium	29762745	Collection of patient samples and associated clinicopathological information in this study was completed with written informed consent and relevant ethical review board approval at the respective centers in accordance with the tenets of the Declaration of Helsinki. Specifically, these centers are for the German-GWAS: the ethics committees of the Medical Faculty of the University of Bonn and Unive…
MMAC	Melanoma Meta-Analysis Consortium	26237428	All samples were collected with informed consent and with ethical approval
MMS	Multiple Myeloma Study	26007630	All samples were collected subject to ethical approval (Lund University Ethical Review Board, 2013/54; Icelandic Data Protection Authority, 2001010157; and National Bioethics Committee 01/015) and informed consent. No individuals were approached solely for the purpose of this study.
MNC	Malaysia Nasopharyngeal Carcinoma Study	27236004	All patients provided written, informed consent for tissue collection for the purposes of research. The Medical Review and Ethics Committee of the Ministry of Health, Malaysia, approved the study.
MPM	Malignant Pleural Mesothelioma Study	23626673	All MPM cases reported on in the present report gave written informed consent. This study was performed according to the principles of the Declaration of Helsinki and in agreement with ethical requirements. Approval was obtained from the Istituto Nazionale per la Ricerca sul Cancro Ethics Committee for the studies in Genoa and La Spezia, and from the Human Genetics Foundation (HuGeF) Ethics Commi…
N-UGC	NCI Upper Gastrointestinal Cancer Study	25129146, 26129866
NB-UGC	Nanjing+Beijing Upper Gastrointestinal Cancers Study	26701879	Both the institutional review boards of NCI and Nanjing Medical University approved all procedures and all experiments, which were conducted in accordance with the approved guidelines.
NBCS	Nijmegen Bladder Cancer Study	21750109	The study protocols of the NBCS and the NBS were approved by the Institutional Review Board of the RUNMC and all study subjects gave written informed consent.
NBS	Neuroblastoma Study	28545128	Written informed consent was obtained from all participants, and the study was approved by each participating center’s institutional review board as well as by the Scientific Council and the Neuroblastoma Disease Committee of the Children’s Oncology Group and the Cancer Therapy Evaluation Program at the National Cancer Institute.
OCAC	The Ovarian Cancer Association Consortium	28346442	All participating studies were approved by the relevant research ethics committee and all participants provided written, informed consent.
OCAC (EAS)	The Ovarian Cancer Association Consortium East Asian Subset	30898391	All subjects included in this analysis were of Asian descent (see below) and provided written informed consent. Data and blood samples were collected under protocols approved by the Institutional Review Boards or Ethics Committee at each institution.
PanC4	Pancreatic Cancer Case-Control Consortium	29422604	All studies obtained informed consent from study participants and Institutional Review Board (IRB) approvals including IRB certifications permitting data sharing in accordance with the NIH Policy for Sharing of Data Obtained in NIH Supported or Conducted GWAS.
PanScan I+II	Pancreatic Cancer Cohort Consortium	29422604	All studies obtained informed consent from study participants and Institutional Review Board (IRB) approvals including IRB certifications permitting data sharing in accordance with the NIH Policy for Sharing of Data Obtained in NIH Supported or Conducted GWAS.
PanScan III	Pancreatic Cancer Cohort Consortium	29422604	All studies obtained informed consent from study participants and Institutional Review Board (IRB) approvals including IRB certifications permitting data sharing in accordance with the NIH Policy for Sharing of Data Obtained in NIH Supported or Conducted GWAS.
PRACTICAL	The Prostate Cancer Association Group to Investigate Cancer Associated Alterations in the Genome	29892016	All studies were approved by the appropriate ethics committees (as described in the references for each study listed in Supplementary Table 1), and informed consent was obtained from all participants.
SCCS	Swedish Cervical Cancer Study	23482656	Informed consent was obtained from all subjects, and each study was approved by the regional ethical review board in Uppsala.
SJ-COG	St. Jude Children’s Research Hospital and Children’s Oncology Group	19684603	This study was approved by the St. Jude Institutional Review Board and signed informed consent was obtained from patients, parents, or guardians, as appropriate.
TCS	Thyroid Cancer Study	23894154	Collection of blood samples and clinicopathological information from all subjects was undertaken with informed consent and ethical review board approval from each site in accordance with the tenets of the Declaration of Helsinki.
TNC	Taiwan Nasopharyngeal Carcinoma Study	19664746	This study was reviewed and approved by the institutional review board and ethics committee of CGMH. Informed consent was obtained from all study participants.
UCSF_AGS + SFAGS	UCSF Adult Glioma Study / San Francisco Adult Glioma Study	28346443	Collection of patient samples and associated clinico-pathological information was undertaken with written informed consent and relevant ethical review board approval at the respective study centers in accordance with the tenets of the Declaration of Helsinki. Specifically informed consent and ethical board approval was obtained from the South-East Multicentre Research Ethics Committee (MREC) (UK)…
UCSF_Mayo	UCSF-Mayo GWAS	28346443	Collection of patient samples and associated clinico-pathological information was undertaken with written informed consent and relevant ethical review board approval at the respective study centers in accordance with the tenets of the Declaration of Helsinki. Specifically informed consent and ethical board approval was obtained from the South-East Multicentre Research Ethics Committee (MREC) (UK)…
UKB	UK Biobank	NA, 30104761 (thyroid cancer)	All UK Biobank sumary datasets were generated under application number 15825, with the exception of the thyoid cancer summary dataset [30104761], which was generated under UK Biobank application number 24460. UK Biobank has obtained Research Tissue Bank (RTB) approval from its ethics committee that covers the majority of proposed uses of the Resource, so researchers do not typically need to obtai…
UMS	Uveal Melanoma Study	28781888	This study was approved by the Ethical committee and Internal Review Board at the Institut Curie, and blood (germline) samples were obtained from uveal melanomas patients (UMs)—all choroidal cases but two: one iris case and one ciliary body case-, who consented to participate to the study.

## Sheet: supp_table_7
Supplementary table S7. Association between genetically proxied polyunsaturated fatty acid desaturase activity and risk of cancer
cancer	cases	controls	b	se	OR	LCI	UCI	pval	population	FAMRC_identifier	nstudies	Q.p	system
Blood cancer	6789	678731	0.00840576	0.0214595	1.01	0.97	1.05	0.695277	East Asian; European	10; 29; 137	3	0.236295	Blood
Diffuse large B cell lymphoma	3857	7666	0.0297435	0.0369826	1.03	0.96	1.11	0.421249	European	84	1	NA	Blood
Acute lymphoblastic leukaemia	3178	33048	0.0755255	0.0373948	1.08	1	1.16	0.0434169	European	4; 21; 130	3	0.363679	Blood
Chronic lymphocytic leukaemia	3100	7667	0.0233557	0.0384353	1.02	0.95	1.1	0.543412	European	83	1	NA	Blood
Hodgkin lymphoma	3077	13680	-0.0159017	0.0357726	0.98	0.92	1.06	0.656666	European	69	1	NA	Blood
Follicular lymphoma	3005	104448	0.0494194	0.0386194	1.05	0.97	1.13	0.200667	European	40; 85	2	0.963346	Blood
Multiple myeloma	2495	478726	-0.0949602	0.036416	0.91	0.85	0.98	0.00911653	European	47; 96; 154	3	0.00600534	Blood
Lymphoma	1752	359442	-0.0516862	0.041178	0.95	0.88	1.03	0.20941	European	151	1	NA	Blood
Leukaemia	1260	372016	0.0456028	0.0485544	1.05	0.95	1.15	0.347622	European	146	1	NA	Blood
Non-Hodgkin lymphoma	1233	104003	-0.0229824	0.0549463	0.98	0.88	1.09	0.67575	East Asian; European	5; 49; 86	3	0.936651	Blood
Colorectal cancer	82546	211703	0.0839019	0.00928418	1.09	1.07	1.11	1.60907e-19	East Asian; European	3; 36; 60	3	0.00149184	Digestive
Colon cancer	31083	67694	0.0705201	0.0130636	1.07	1.05	1.1	6.73015e-08	European	59	1	NA	Digestive
Rectal cancer	15775	67694	0.0591906	0.0169942	1.06	1.03	1.1	0.000495841	European	65	1	NA	Digestive
Distal colorectal cancer	15306	67694	0.094335	0.017341	1.1	1.06	1.14	5.32806e-08	European	63	1	NA	Digestive
Proximal colorectal cancer	13857	67694	0.0542195	0.0169942	1.06	1.02	1.09	0.00142039	European	64	1	NA	Digestive
Pancreatic cancer	9711	304511	-0.000896039	0.0243414	1	0.95	1.05	0.970635	East Asian; European	19; 52; 121; 123; 125	5	0.69167	Digestive
Gastric adenocarcinoma	8913	198453	0.00326972	0.0235881	1	0.96	1.05	0.889752	East Asian	15; 101	2	0.162661	Digestive
Cancer of digestive organs	7272	450421	-0.000537693	0.0201889	1	0.96	1.04	0.978752	European	34; 142	2	0.0103486	Digestive
Esophageal adenocarcinoma	4852	389175	-0.0129883	0.0293073	0.99	0.93	1.05	0.657637	European	24; 144	2	0.143569	Digestive
Liver cancer	3572	569226	0.0972997	0.0423225	1.1	1.01	1.2	0.0215046	East Asian; European	16; 23; 148	3	0.855147	Digestive
Esophageal squamous cell carcinoma	3313	198446	0.145622	0.0430412	1.16	1.06	1.26	0.000716184	East Asian	14; 99	2	0.449347	Digestive
Noncardia gastric adenocarcinoma	2033	4981	0.0244571	0.0606735	1.02	0.91	1.15	0.686879	East Asian	103; 104	2	0.0197361	Digestive
Gastric cardia adenocarcinoma	1189	2708	0.00368244	0.0769882	1	0.86	1.17	0.961851	East Asian	102	1	NA	Digestive
Thyroid cancer	2923	506047	0.0426715	0.0412229	1.04	0.96	1.13	0.300603	European	26; 55; 131; 163	4	0.907988	Endocrine
Non-melanoma skin cancer	23694	372016	0.0497069	0.0115082	1.05	1.03	1.07	1.56561e-05	European	156	1	NA	Integumentary
Basal cell carcinoma	21477	745697	0.0459038	0.0126581	1.05	1.02	1.07	0.000287349	European	1; 70; 135	3	0.112728	Integumentary
Malignant skin cancer	17426	440267	0.0591073	0.0132222	1.06	1.03	1.09	7.81041e-06	European	46; 152	2	0.493325	Integumentary
Melanoma	14780	387260	0.0300529	0.0169328	1.03	1	1.07	0.075926	European	95; 153	2	0.989614	Integumentary
Squamous cell carcinoma	7808	628831	0.00452028	0.0208839	1	0.96	1.05	0.828639	European	2; 71; 162	3	0.703576	Integumentary
Cancer (all cause)	101440	437298	0.0201762	0.00614201	1.02	1.01	1.03	0.00102003	European	33; 140	2	0.639344	Multiple
Cancer (excluding non-melanoma skin cancer)	50643	372016	0.0136347	0.00814877	1.01	1	1.03	0.0942831	European	141	1	NA	Multiple
Glioma	8624	12985	-0.0184735	0.0271129	0.98	0.93	1.04	0.495647	European	66; 67; 133; 134	4	0.189497	Nervous
Neuroblastoma	2101	4202	0.00676241	0.0493328	1.01	0.91	1.11	0.89097	European	107	1	NA	Nervous
Meningioma	1606	9823	0.00274051	0.0498053	1	0.91	1.11	0.956119	European	94	1	NA	Nervous
Central nervous system and eye cancer	1072	468709	-0.0380573	0.0553984	0.96	0.86	1.07	0.492098	European	35; 138; 165	3	0.59028	Nervous
Breast cancer	139445	398407	0.00330368	0.00667984	1	0.99	1.02	0.620901	European	6; 31; 139	3	0.378881	Reproductive
Prostate cancer	95512	378951	0.00910033	0.0081593	1.01	0.99	1.03	0.264708	East Asian; European	20; 53; 128; 159	4	0.510251	Reproductive
ER+ breast cancer	69501	105974	-0.000578033	0.00901732	1	0.98	1.02	0.948889	European	8	1	NA	Reproductive
Ovarian cancer	30869	387356	-0.0212163	0.0144233	0.98	0.95	1.01	0.141298	East Asian; European	18; 51; 118; 120; 158	5	0.353992	Reproductive
ER- breast cancer	21468	105974	0.03526	0.0138728	1.04	1.01	1.06	0.0110325	European	7	1	NA	Reproductive
Advanced prostate cancer	15167	58308	-0.0230057	0.0168786	0.98	0.95	1.01	0.172878	European	126	1	NA	Reproductive
Endometrial cancer	14271	252606	-0.0208198	0.0174363	0.98	0.95	1.01	0.23246	East Asian; European	13; 25; 38	3	0.781397	Reproductive
Serous ovarian cancer	14049	40941	-0.0283699	0.0187861	0.97	0.94	1.01	0.131004	European	119	1	NA	Reproductive
High grade serous ovarian cancer	13037	40941	-0.0317687	0.0193294	0.97	0.93	1.01	0.100271	European	110	1	NA	Reproductive
Early-onset prostate cancer	6988	44256	0.0485548	0.0245086	1.05	1	1.1	0.0475765	European	127	1	NA	Reproductive
Cervical cancer	4505	100160	0.0196728	0.0320233	1.02	0.96	1.09	0.538998	East Asian; European	11; 92; 129	3	0.79231	Reproductive
Low malignant potential ovarian cancer	3103	40941	0.0119537	0.0346589	1.01	0.95	1.08	0.730172	European	115	1	NA	Reproductive
Low grade & low malignant potential serous ovarian cancer	2966	40941	0.00865431	0.0352831	1.01	0.94	1.08	0.806238	European	112	1	NA	Reproductive
Endometrioid ovarian cancer	2810	40941	-0.0980113	0.0348785	0.91	0.85	0.97	0.00495298	European	109	1	NA	Reproductive
Mucinous ovarian cancer	2566	40941	0.0086127	0.0367629	1.01	0.94	1.08	0.81477	European	117	1	NA	Reproductive
Low malignant potential serous ovarian cancer	1954	40941	0.0182659	0.0426704	1.02	0.94	1.11	0.668601	European	116	1	NA	Reproductive
High risk breast cancer	1478	5979	-0.00277768	0.0645944	1	0.88	1.13	0.9657	East Asian	88	1	NA	Reproductive
Invasive mucinous ovarian cancer	1417	40941	0.00399999	0.0486588	1	0.91	1.1	0.934484	European	111	1	NA	Reproductive
Clear cell ovarian cancer	1366	40941	-0.0547744	0.0488785	0.95	0.86	1.04	0.262448	European	108	1	NA	Reproductive
Low malignant potential mucinous ovarian cancer	1149	40941	0.0140809	0.0540114	1.01	0.91	1.13	0.794322	European	114	1	NA	Reproductive
Low grade serous ovarian cancer	1012	40941	-0.00931558	0.0590634	0.99	0.88	1.11	0.874676	European	113	1	NA	Reproductive
Lung cancer	36660	732695	0.0548552	0.0120266	1.06	1.03	1.08	5.08734e-06	East Asian; European	17; 42; 75; 149	4	0.049819	Respiratory
Lung adenocarcinoma	11245	54619	0.0369817	0.0199664	1.04	1	1.08	0.063998	European	72	1	NA	Respiratory
Squamous cell lung cancer	7704	54763	0.0358054	0.0227583	1.04	0.99	1.08	0.115653	European	79	1	NA	Respiratory
Oral cavity and pharyngeal cancer	7359	474866	0.0723719	0.0271324	1.08	1.02	1.13	0.007645	European	50; 81; 157	3	0.587528	Respiratory
Oral cancer	2990	6585	0.0498453	0.0403193	1.05	0.97	1.14	0.21636	European	80	1	NA	Respiratory
Small cell lung carcinoma	2791	20580	0.0217843	0.0355641	1.02	0.95	1.1	0.540184	European	78	1	NA	Respiratory
Oropharyngeal cancer	2641	6585	0.0875071	0.0438062	1.09	1	1.19	0.0457606	European	82	1	NA	Respiratory
Respiratory and intrathoracic cancer	2559	455134	0.126535	0.0338668	1.13	1.06	1.21	0.000186787	European	54; 160	2	0.0636693	Respiratory
Kidney cancer	12199	578500	0.0332364	0.0197816	1.03	0.99	1.07	0.0929236	European	41; 89; 145	3	0.886967	Urinary
Bladder cancer	3719	460518	0.009107	0.0312143	1.01	0.95	1.07	0.770472	European	28; 105; 136	3	0.289171	Urinary
Urinary tract cancer	2531	455162	0.00681945	0.0340479	1.01	0.94	1.08	0.841254	European	56; 164	2	0.0828312	Urinary
The FAMRC identifier column indicates which studies were used to generate each MR result (further details on these studies can be found in supplementary tables S4-S6). Qp is the P value for heterogeneity in MR results amongst FAMRC studies combined by fixed effects meta-analysis; OR, odds ratio, LCI, lower 95% confidence interval; UCI, upper 95% confidence interval

## Sheet: supp_table_8
Supplementary table S8. Association between genetically proxied polyunsaturated fatty acid desaturase activity and risk of reproductive, blood, nervous and urinary system cancers
				Fixed effects model						random effects model						Heterogeneity						Cancers included in analysis (FAMRC identifier number)**
system	No. cancers*	N cases	N controls‡	odds ratio	95% LCI	95% UCI	log odds ratio	standard error	P value	odds ratio	95% LCI	95% UCI	log odds ratio	standard error	P value	Q	df.Q	pval.Q	I2	I2_lower	I2_upper
Blood cancers	15	30753	2628095	1.00882	0.987164	1.03095	0.00878186	0.0110723	0.427698	1.01084	0.97958	1.04311	0.0107856	0.0160294	0.501034	21.5262	14	0.088889	0.349629	0	0.649297	Myeloid leukaemia (FAMRC ID:155); Blood cancer (FAMRC ID:10; 29; 137); Diffuse large b cell lymphoma (FAMRC ID:84); Acute lymphoblastic leukaemia (FAMRC ID:4; 21; 130); Chronic lymphocytic leukaemia (FAMRC ID:83); Hodgkin lymphoma (FAMRC ID:69); Follicular lymphoma (FAMRC ID:40; 85); Multiple myeloma (FAMRC ID:47; 96; 154); Lymphoma (FAMRC ID:151); Leukaemia (FAMRC ID:146); Marginal zone lymphoma…
Blood cancers decoupled standard error	15	30753	2628095	1.01088	0.984368	1.0381	0.01082	0.0135591	0.424879	1.01089	0.981125	1.04155	0.0108262	0.0152459	0.47764	13.6909	14	0.472987	0	0	0.536061
Reproductive cancers	5	284602	1517480	1.00128	0.99222	1.01042	0.00127845	0.00463722	0.782784	1.00071	0.990699	1.01082	0.00070887	0.00512932	0.890083	5.37947	4	0.250529	0.256433	0	0.702337	Cervical cancer (FAMRC ID:11; 92; 129); Breast cancer (FAMRC ID:6; 31; 139); Prostate cancer (FAMRC ID:20; 53; 128; 159); Ovarian cancer (FAMRC ID:18; 51; 118; 120; 158); Endometrial cancer (FAMRC ID:13; 25; 38)
Reproductive cancers decoupled standard error	5	284602	1517480	1.00247	0.991625	1.01343	0.00246581	0.00554893	0.656771	1.00247	0.991625	1.01343	0.00246581	0.00554893	0.656771	2.96449	4	0.563786	0	0	0.792036
Nervous system cancers	5	13662	496120	0.98842	0.950774	1.02756	-0.0116477	0.0198121	0.556594	0.98842	0.950774	1.02756	-0.0116477	0.0198121	0.556594	0.945217	4	0.917986	0	0	0.792036	Glioma (FAMRC ID:66; 67; 133; 134); Neuroblastoma (FAMRC ID:107); Meningioma (FAMRC ID:94); Central nervous system and eye cancer (FAMRC ID:35; 138; 165); Uveal melanoma (FAMRC ID:165)
Nervous system cancers decoupled standard error	5	13662	496120	0.99004	0.951204	1.03046	-0.0100094	0.0204174	0.623964	0.99004	0.951204	1.03046	-0.0100094	0.0204174	0.623964	0.83499	4	0.933697	0	0	0.792036
Urinary system cancers	2	15918	1039018	1.02667	0.993594	1.06085	0.0263224	0.0167088	0.115173	1.02667	0.993594	1.06085	0.0263224	0.0167088	0.115173	0.426342	1	0.513789	0	NA	NA	Kidney cancer (FAMRC ID:41; 89; 145); Bladder cancer (FAMRC ID:28; 105; 136)
Urinary system cancers decoupled standard error	2	15918	1039018	1.02713	0.982854	1.07341	0.0267708	0.022483	0.233766	1.02713	0.982854	1.07341	0.0267708	0.022483	0.233766	0.225935	1	0.634554	0	NA	NA
decoupled standard errors indicate standard errors inflatted to account for potential overlap in controls amongst cancer datasets
LCI, lower confidence interval; UCI, upper confidence interval
*The number of MR cancer results combined by meta-analysis, after pruning the MR results to exclude cancers with overlapping cases
**indicates the individual cancer datasets included in the analysis (see details in supplementary tables S4-S6); these cancer datasets are assumed to have no or mininal overlap in cases
‡overestimates the number of independent controls because includes overlapping controls between cancer datasets; we modelled overlapping controls using a decoupling transformation

## Sheet: supp_table_9
Supplementary table S9. Genetic associations with cancer at chromosome 11:61276027-62392051 in the GWAS catalog
reported_trait	Overlapped with primary MR findings	distance from rs174546	r2 with rs174546 (EUR)	r2 with rs174546 (EAS)	Sample size	variant_id	risk_allele	effect allele frequency	odds ratio	95% confidence interval	pvalue	chromosome	chromosome_position	ancestral group	type	initial_sample_size	gwascatalog study id	pubmed identifier	r2 with rs2524299 (EUR)‡
Cancers ssociated with rs174546 (or LD proxies) in the GWAS catalog
Laryngeal squamous cell carcinoma	no	1552	0.8229	0.9264	2988	rs174549	G*	NA	1.37	[1.28-1.47]	1e-20	11	61803910	East Asian	initial	993 Chinese ancestry cases 1995 Chinese ancestry controls	GCST002597	25194280	NA
Colorectal cancer	yes	-5531	0.9053	0.996	92967	rs4246215	G	NA	1.06	[1.03-1.08]	1e-06	11	61796827	European	initial	31197 European ancestry cases 61770 European ancestry controls	GCST007992	31089142	NA
Colorectal cancer	yes	-17150	0.9913	0.996	70506	rs174537	G	0.62	1.1	[1.07-1.13]	8e-12	11	61785208	East Asian	initial	22775 East Asian ancestry cases 47731 East Asian ancestry controls	GCST007552	30529582	NA
Colorectal cancer	yes	-17150	0.9913	0.996	33870	rs174537	G	0.601	1.111	[1.068-1.155]	2e-07	11	61785208	East Asian	initial	6692 Japanese ancestry cases 27178 Japanese ancestry controls	GCST005591	29471430	NA
Colorectal cancer	yes	-17150	0.9913	0.996	21096	rs174537	G	0.59	1.16	[1.12-1.19]	9e-21	11	61785208	East Asian	initial	4508 East Asian ancestry cases 16588 East Asian ancestry controls	GCST003799	26965516	NA
Colorectal cancer	yes	-17150	0.9913	0.996	8270	rs174537	G	NA	1.16	[1.12-1.19]	9e-21	11	61785208	East Asian	initial	2098 East Asian ancestry cases 6172 East Asian ancestry controls	GCST002454	24836286	NA
Colorectal cancer or advanced adenoma	yes	-20805	0.9956	0.9839	125478	rs174533	G	0.6739	1.07	[1.05-1.09]	1e-11	11	61781553	European	initial	55105 European ancestry cases 3026 East Asian ancestry cases 65079 European ancestry controls 2268 East Asian ancestry controls	GCST007856	30510241	NA
Colorectal cancer	yes	28142	0.9696	0.9919	67812	rs1535	A	0.65	1.07	[1.05-1.10]	4e-08	11	61830500	European	initial	36948 European ancestry cases 30864 European ancestry controls	GCST006131	29917119	NA
Lung cancer in ever smokers	yes	35137	0.3089	0.5347	40187	rs2072113	C	0.872053	1.10811	[1.06-1.16]	4e-06	11	61837495	European	initial	23223 European ancestry cases 16964 European ancestry controls	GCST004749	28604730	0.9541
Colorectal cancer	yes	49999	0.8165	0.9329	33870	rs174594	A	NA	1.134	[1.097-1.172]	2e-13	11	61852357	East Asian	initial	6692 Japanese ancestry cases 27178 Japanese ancestry controls	GCST005591	29471430	NA
Not associated with rs174546 (or LD proxies)
Breast cancer, ovarian cancer or prostate cancer (pleiotropy)	NA	324142	0.0019	0	237334	rs7937840	T	0.26465	1.04561	[1.03-1.06]	2e-09	11	62126500	European	initial	62533 European ancestry breast cancer female cases 60976 European ancestry controls 15437 European ancestry invasive epithelial ovarian cancer female cases 30845 European ancestry controls 34379 European ancestry prostate cancer male cases 33164 European ancestry controls	GCST010797	27432226	NA
Breast cancer	NA	324142	0.0019	0	139274	rs7937840	T	0.2591	1.03562	[1.02-1.05]	1e-06	11	62126500	European	initial	76192 European ancestry cases 63082 European ancestry controls	GCST004988	29059683	NA
Prostate cancer	NA	338610	0.0026	0.0025	140254	rs2277283	C	0.31	1.06	[1.04-1.08]	3e-10	11	62140968	European	initial	79148 European ancestry cases 61106 European ancestry controls	GCST006085	29892016	NA
Core binding factor acute myeloid leukemia	NA	585282	0	0.0123	393	rs10897266	A	NA	NA	NA	3e-07	11	62387640	European	initial	175 European ancestry cases 218 European ancestry controls	GCST008413	27903959	NA
Core binding factor acute myeloid leukemia	NA	585282	0	0.0123	393	rs10897266	A	NA	NA	NA	9e-09	11	62387640	European	initial	175 European ancestry cases 218 European ancestry controls	GCST008413	27903959	NA
*the effect allele was not directly reported but authors reported that the effect allele was the minor allele and this allele was associated with lower risk. The A and G alleles are the minor and major alleles, respectively, in the Beijing Han Chinese in 1000 genomes. The G allele is correlated with the C allele of rs174546, which is associated with higher D5D/D6D enzyme activity
base pair positions are in build GRCh38
Search performed 19 January 2021
EUR, European 1000 genomes super population; EAS, East Asian 1000 genomes super population
‡in our analyses, rs2524299 was the variant most strongly associated with lung cancer in the FADS region

## Sheet: supp_table_10
Supplementary table S10. Colocalisation of selected cancers with PUFA desaturase activity (D5D/D6D), FADS1 gene expression and FADS2 gene expression
H0: neither trait is associated with the FADS genomic region; H1: only the selected cancer is associated with the FADS genomic region; H2: only the exposure trait is associated with the FADS genomic region; H3: the cancer and exposure trait are associated with the FADS genomic region but with distinct causal variants; H4: the cancer and exposure trait are associated with the FADS genomic region a…
Traits	No. of SNPs	PP.H0.abf	PP.H1.abf	PP.H2.abf	PP.H3.abf	PP.H4.abf	GTEx minor allele counts or eQTLGen median N	Population
Lung cancer with D5D enzyme activity or FADS1 gene expression
Lung cancer ILCCO/UKB & D5D enzyme activity (CHARGE)	1175	0	0	0.122825	0.45723	0.419945	NA	European
Lung cancer ILCCO/UKB & FADS1 expression in adipose subcutaneous in GTEx	1175	4.51939e-05	0.000168394	0.00963451	0.0349433	0.955209	median MAC=202, min=10, max=580	European
Lung cancer ILCCO/UKB & FADS1 expression in adipose visceral omentum in GTEx	1175	0.00921642	0.0343407	0.0859538	0.319716	0.550773	median MAC=170, min=10, max=468	European
Lung cancer ILCCO/UKB & FADS1 expression in liver in GTEx	1175	0.00368435	0.013728	0.0952956	0.354542	0.532751	median MAC=74, min=5, max=208	European
Lung cancer ILCCO/UKB & FADS1 expression in lung in GTEx	1175	0.00901067	0.033574	0.0576803	0.214233	0.685502	median MAC=182, min=11, max=510	European
Lung cancer ILCCO/UKB & FADS1 expression in whole blood in GTEx	1175	0.000745021	0.00277597	0.171794	0.639923	0.184762	median MAC=236, min=14, max=662	European
Lung cancer ILCCO/UKB & FADS1 expression in blood in eQTLGen	1175	0	0	0.211069	0.786447	0.00248394	Median N=31238, min=8456, max=31684	European
Lung cancer with D6D enzyme activity / FADS2 gene expression
Lung cancer ILCCO/UKB & D6D enzyme activity (CHARGE)	1175	3.07163e-126	1.1445e-125	0.0681146	0.253118	0.678767	NA	European
Lung cancer ILCCO/UKB & FADS2 expression in adipose subcutaneous in GTEx	1175	1.06205e-14	3.95722e-14	0.211064	0.786427	0.00250954	median MAC=202, min=10, max=580	European
Lung cancer ILCCO/UKB & FADS2 expression in adipose visceral omentum in GTEx	1175	1.01455e-10	3.78024e-10	0.211042	0.786348	0.00260983	median MAC=170, min=10, max=468	European
Lung cancer ILCCO/UKB & FADS2 expression in liver in GTEx	1175	0.178222	0.664062	0.0166039	0.0617872	0.0793244	median MAC=74, min=5, max=208	European
Lung cancer ILCCO/UKB & FADS2 expression in lung in GTEx	1175	4.24225e-21	1.58067e-20	0.211057	0.786402	0.00254143	median MAC=182, min=11, max=510	European
Lung cancer ILCCO/UKB & FADS2 expression in whole blood in GTEx	1175	9.98509e-250	3.72048e-249	0.21103	0.786302	0.00266794	median MAC=236, min=14, max=662	European
Lung cancer ILCCO/UKB & FADS2 expression in blood in eQTLGen	1175	0	0	0.21103	0.786302	0.00266794	Median N=31024, min=8242, max=31470	European
Colorectal cancer with D5D enzyme activity / FADS1 gene expression
Colorectal cancer GECCO/CORECT/CCFR & D5D enzyme activity (CHARGE)	1247	0	0	5.16879e-08	0.0385761	0.961424	NA	European
Colorectal cancer GECCO/CORECT/CCFR & FADS1 gene expression in adipose subcutaneous in GTEx	1247	1.10064e-09	0.000841906	2.42101e-07	0.184375	0.814783	median MAC=202, min=10, max=580	European
Colorectal cancer GECCO/CORECT/CCFR & FADS1 gene expression in adipose visceral omentum in GTEx	1247	5.49476e-09	0.00420309	5.67453e-08	0.0424527	0.953344	median MAC=170, min=7, max=468	European
Colorectal cancer GECCO/CORECT/CCFR & FADS1 gene expression in colon sigmoid in GTEx	1247	1.82909e-13	1.39912e-07	3.54612e-08	0.0261514	0.973848	median MAC=114, min=5, max=317	European
Colorectal cancer GECCO/CORECT/CCFR & FADS1 gene expression in colon transverse in GTEx	1247	9.76897e-07	0.747255	7.81197e-08	0.0595627	0.193182	median MAC=129, min=5, max=367	European
Colorectal cancer GECCO/CORECT/CCFR & FADS1 gene expression in liver in GTEx	1247	1.62949e-09	0.00124644	4.49669e-08	0.0334311	0.965322	median MAC=74, min=5, max=208	European
Colorectal cancer GECCO/CORECT/CCFR & FADS1 gene expression in whole blood in GTEx	1247	9.18676e-10	0.00070272	2.16442e-07	0.164728	0.834569	median MAC=236, min=12, max=662	European
Colorectal cancer with D6D enzyme activity / FADS2 gene expression
Colorectal cancer GECCO/CORECT/CCFR & D6D enzyme activity (CHARGE)	1247	1.85034e-132	1.41538e-126	4.12667e-08	0.0305966	0.969403	NA	European
Colorectal cancer GECCO/CORECT/CCFR & FADS2 gene expression in adipose subcutaneous in GTEx	1247	6.57823e-20	5.03187e-14	1.30731e-06	0.999999	5.07864e-08	median MAC=202, min=10, max=580)	European
Colorectal cancer GECCO/CORECT/CCFR & FADS2 gene expression in adipose visceral omentum in GTEx	1247	6.28467e-16	4.80731e-10	1.30731e-06	0.999998	4.05967e-07	median MAC=170, min=7, max=468)	European
Colorectal cancer GECCO/CORECT/CCFR & FADS2 gene expression in colon sigmoid in GTEx	1247	1.14388e-33	8.74983e-28	1.30731e-06	0.999999	4.00598e-08	median MAC=114, min=5, max=317)	European
Colorectal cancer GECCO/CORECT/CCFR & FADS2 gene expression in colon transverse in GTEx	1247	3.22263e-50	2.46508e-44	1.30731e-06	0.999999	4.14492e-08	median MAC=129, min=5, max=367)	European
Colorectal cancer GECCO/CORECT/CCFR & FADS2 gene expression in liver in GTEx	1247	1.07225e-06	0.820196	1.06391e-07	0.0812831	0.09852	median MAC=74, min=5, max=208)	European
Colorectal cancer GECCO/CORECT/CCFR & FADS2 gene expression in whole blood in GTEx	1247	6.18567e-255	4.73159e-249	1.30731e-06	0.999999	3.87117e-08	median MAC=236, min=12, max=662)	European
Basal cell carcinoma with D5D enzyme activity / FADS1 gene expression
Basal cell carcinoma UKB/HNMSC/23andMe & D5D enzyme activity (CHARGE)	791	0	0	0.935054	0.00419252	0.0607531	NA	European
Basal cell carcinoma UKB/HNMSC/23andMe & FADS1 gene expression in adipose subcutaneous in GTEx	791	0.0044551	2.02648e-05	0.964538	0.00436075	0.0266258	median MAC=328, min=69, max=580)	European
Basal cell carcinoma UKB/HNMSC/23andMe & FADS1 gene expression in adipose visceral omentum in GTEx	791	0.0847325	0.000385422	0.870356	0.00391837	0.0406081	median MAC=266, min=61, max=468)	European
Basal cell carcinoma UKB/HNMSC/23andMe & FADS1 gene expression in liver in GTEx	791	0.0338859	0.000154136	0.933447	0.00421766	0.0282952	median MAC=120, min=24, max=208)	European
Basal cell carcinoma UKB/HNMSC/23andMe & FADS1 gene expression in skin not sun exposed suprapubic in GTEx	791	0.953621	0.00433772	0.041611	0.000189034	0.000241599	median MAC=289, min=63, max=517)	European
Basal cell carcinoma UKB/HNMSC/23andMe & FADS1 gene expression in skin sun exposed lower leg in GTEx	791	0.926988	0.00421658	0.0672879	0.000304869	0.00120248	median MAC=342, min=75, max=600)	European
Basal cell carcinoma UKB/HNMSC/23andMe & FADS1 gene expression in whole blood in GTEx	791	0.00416029	1.89238e-05	0.979794	0.00444519	0.0115821	median MAC=381, min=89, max=662)	European
Basal cell carcinoma with D6D enzyme activity / FADS2 gene expression
Basal cell carcinoma UKB/HNMSC/23andMe & D6D enzyme activity (CHARGE)	791	4.3188e-125	1.96449e-127	0.963188	0.00434878	0.032463	NA	European
Basal cell carcinoma UKB/HNMSC/23andMe & FADS2 gene expression in adipose subcutaneous in GTEx	791	4.98895e-14	2.26931e-16	0.991468	0.00450585	0.00402579	median MAC=328, min=69, max=580)	European
Basal cell carcinoma UKB/HNMSC/23andMe & FADS2 gene expression in adipose visceral omentum in GTEx	791	4.77041e-10	2.16991e-12	0.992322	0.0045106	0.00316708	median MAC=266, min=61, max=468)	European
Basal cell carcinoma UKB/HNMSC/23andMe & FADS2 gene expression in liver in GTEx	791	0.941803	0.00428396	0.0533209	0.000242189	0.000350353	median MAC=120, min=24, max=208)	European
Basal cell carcinoma UKB/HNMSC/23andMe & FADS2 gene expression in skin not sun exposed suprapubic in GTEx	791	0.00134689	6.12657e-06	0.914248	0.0040783	0.080321	median MAC=289, min=63, max=517)	European
Basal cell carcinoma UKB/HNMSC/23andMe & FADS2 gene expression in skin sun exposed lower leg in GTEx	791	3.5993e-05	1.63721e-07	0.990546	0.00450077	0.0049169	median MAC=342, min=75, max=600)	European
Basal cell carcinoma UKB/HNMSC/23andMe & FADS2 gene expression in whole blood in GTEx	791	4.6895e-249	2.13311e-251	0.991103	0.00450382	0.00439296	median MAC=381, min=89, max=662)	European
Esophageal squamous cell carcinoma (BJ/N-UGC) with D5D enzyme activity / FADS1 gene expression
Esophageal squamous cell carcinoma BJ/N-UGC & D5D enzyme activity (Dorajoo/SCHS)	370	0.747183	0.236844	0.00987945	0.00312866	0.00296488	NA	East Asian
Esophageal squamous cell carcinoma BJ/N-UGC & FADS1 gene expression in B cells (BBJ)	370	0.00625701	0.00198337	0.137607	0.0428078	0.811345	NA	East Asian
Esophageal squamous cell carcinoma BJ/N-UGC & FADS1 gene expression in CD4 T cells (BBJ)	370	7.02358e-05	2.22636e-05	0.180792	0.0565454	0.76257	NA	East Asian
Esophageal squamous cell carcinoma BJ/N-UGC & FADS1 gene expression in CD8 T cells (BBJ)	370	1.03467e-06	3.27973e-07	0.14257	0.0443792	0.81305	NA	East Asian
Esophageal squamous cell carcinoma BJ/N-UGC & FADS1 gene expression in Monocytes (BBJ)	370	0.723128	0.229219	0.0220184	0.00696079	0.0186737	NA	East Asian
Esophageal squamous cell carcinoma BJ/N-UGC & FADS1 gene expression in NK cells (BBJ)	370	0.00118984	0.00037716	0.142379	0.0443202	0.811733	NA	East Asian
Esophageal squamous cell carcinoma BJ/N-UGC & FADS1 gene expression in Blood (BBJ)	370	0.672701	0.213235	0.0332634	0.0104736	0.0703275	NA	East Asian
Esophageal squamous cell carcinoma (BJ/N-UGC ) with D6D enzyme activity / FADS2 gene expression
Esophageal squamous cell carcinoma BJ/N-UGC & D6D enzyme activity (Dorajoo/SCHS)	370	5.2179e-25	1.65399e-25	0.102412	0.0315969	0.865991	NA	East Asian
Esophageal squamous cell carcinoma BJ/N-UGC & FADS2 gene expression in B cells (BBJ)	370	0.176728	0.0560199	0.12066	0.0376381	0.608954	NA	East Asian
Esophageal squamous cell carcinoma BJ/N-UGC & FADS2 gene expression in CD4 T cells (BBJ)	370	0.0123315	0.00390888	0.135967	0.0422937	0.805499	NA	East Asian
Esophageal squamous cell carcinoma BJ/N-UGC & FADS2 gene expression in CD8 T cells (BBJ)	370	0.0231195	0.0073285	0.146525	0.0456685	0.777359	NA	East Asian
Esophageal squamous cell carcinoma BJ/N-UGC & FADS2 gene expression in Monocytes (BBJ)	370	0.718543	0.227766	0.0240511	0.00760176	0.0220377	NA	East Asian
Esophageal squamous cell carcinoma BJ/N-UGC & FADS2 gene expression in NK cells (BBJ)	370	0.0412611	0.0130791	0.138372	0.0430973	0.764191	NA	East Asian
Esophageal squamous cell carcinoma BJ/N-UGC & FADS2 gene expression in Blood (BBJ)	370	0.0799739	0.0253504	0.1316	0.040993	0.722083	NA	East Asian
Colorectal cancer (ACCC) with D5D enzyme activity / FADS1 gene expression
Colorectal cancer (ACCC) & D5D enzyme activity (Dorajoo/SCHS)	383	2.78262e-08	0.97629	3.75346e-10	0.0131586	0.0105513	NA	East Asian
Colorectal cancer (ACCC) & FADS1 gene expression in B cells (BBJ)	383	6.46389e-11	0.00226787	1.42166e-09	0.0489304	0.948802	NA	East Asian
Colorectal cancer (ACCC) & FADS1 gene expression in CD4 T cells (BBJ)	383	9.8697e-13	3.46281e-05	2.54053e-09	0.0882235	0.911742	NA	East Asian
Colorectal cancer (ACCC) & FADS1 gene expression in CD8 T cells (BBJ)	383	1.00762e-14	3.53527e-07	1.38843e-09	0.0477612	0.952238	NA	East Asian
Colorectal cancer (ACCC) & FADS1 gene expression in Monocytes (BBJ)	383	2.56022e-08	0.89826	8.06904e-10	0.0282369	0.073503	NA	East Asian
Colorectal cancer (ACCC) & FADS1 gene expression in NK cells (BBJ)	383	1.18758e-11	0.000416666	1.42119e-09	0.0489123	0.950671	NA	East Asian
Colorectal cancer (ACCC) & FADS1 gene expression in Blood (BBJ)	383	2.04194e-08	0.71642	1.03554e-09	0.0360848	0.247495	NA	East Asian
Colorectal cancer (ACCC) with D6D enzyme activity / FADS2 gene expression
Colorectal cancer (ACCC) & D6D enzyme activity (Dorajoo/SCHS)	383	6.53287e-33	2.29208e-25	1.28221e-09	0.0440307	0.955969	NA	East Asian
Colorectal cancer (ACCC) & FADS2 gene expression in B cells (BBJ)	383	2.06729e-09	0.0725312	1.41424e-09	0.0487403	0.878728	NA	East Asian
Colorectal cancer (ACCC) & FADS2 gene expression in CD4 T cells (BBJ)	383	1.26347e-10	0.00443292	1.39332e-09	0.0479372	0.94763	NA	East Asian
Colorectal cancer (ACCC) & FADS2 gene expression in CD8 T cells (BBJ)	383	2.16936e-10	0.00761127	1.37524e-09	0.0473057	0.945083	NA	East Asian
Colorectal cancer (ACCC) & FADS2 gene expression in Monocytes (BBJ)	383	2.5189e-08	0.883762	8.74022e-10	0.0305796	0.0856585	NA	East Asian
Colorectal cancer (ACCC) & FADS2 gene expression in NK cells (BBJ)	383	4.20685e-10	0.0147598	1.41192e-09	0.048601	0.936639	NA	East Asian
Colorectal cancer (ACCC) & FADS2 gene expression in Blood (BBJ)	383	8.64311e-10	0.0303246	1.424e-09	0.0490408	0.920635	NA	East Asian
Lung cancer (BJ) with D5D enzyme activity / FADS1 gene expression
Lung cancer BJ & D5D enzyme activity (Dorajoo/SCHS)	381	0.964385	0.0216641	0.0129498	0.000290195	0.000710577	NA	East Asian
Lung cancer BJ & FADS1 gene expression in B cells (BBJ)	381	0.0376622	0.00084605	0.828328	0.018493	0.114671	NA	East Asian
Lung cancer BJ & FADS1 gene expression in CD4 T cells (BBJ)	381	0.000339541	7.6275e-06	0.874003	0.0195276	0.106122	NA	East Asian
Lung cancer BJ & FADS1 gene expression in CD8 T cells (BBJ)	381	6.27778e-06	1.41025e-07	0.865032	0.0193166	0.115645	NA	East Asian
Lung cancer BJ & FADS1 gene expression in Monocytes (BBJ)	381	0.94661	0.0212648	0.0296469	0.000664178	0.00181459	NA	East Asian
Lung cancer BJ & FADS1 gene expression in NK cells (BBJ)	381	0.00716414	0.000160936	0.857339	0.0191432	0.116193	NA	East Asian
Lung cancer BJ & FADS1 gene expression in Blood (BBJ)	381	0.9275	0.0208355	0.0468337	0.0010483	0.00378235	NA	East Asian
Lung cancer (BJ) with D6D enzyme activity / FADS2 gene expression
Lung cancer BJ & D6D enzyme activity (Dorajoo/SCHS)	381	4.3311e-24	9.72946e-26	0.850068	0.0189651	0.130967	NA	East Asian
Lung cancer BJ & FADS2 gene expression in B cells (BBJ)	381	0.552529	0.0124121	0.377891	0.00844028	0.0487269	NA	East Asian
Lung cancer BJ & FADS2 gene expression in CD4 T cells (BBJ)	381	0.072245	0.00162292	0.796682	0.0177851	0.111665	NA	East Asian
Lung cancer BJ & FADS2 gene expression in CD8 T cells (BBJ)	381	0.119667	0.00268822	0.758593	0.016939	0.102113	NA	East Asian
Lung cancer BJ & FADS2 gene expression in Monocytes (BBJ)	381	0.943594	0.021197	0.032509	0.000728316	0.00197195	NA	East Asian
Lung cancer BJ & FADS2 gene expression in NK cells (BBJ)	381	0.203534	0.00457222	0.683021	0.0152499	0.0936227	NA	East Asian
Lung cancer BJ & FADS2 gene expression in Blood (BBJ)	381	0.342002	0.00768279	0.563395	0.0125819	0.0743384	NA	East Asian

[truncated: 7 more sheets: supp_table_11, supp_table_12, supp_table_13, supp_table_14, supp_table_15, supp_table_16, supp_table_17]
